# Supplementary material for: Genetic diversity and selection signatures in sheep breeds
Source: J Appl Genet. 2025 Jan 30;66(3):675–87. doi: 10.1007/s13353-025-00941-z (PMC12367903; doi:10.1007/s13353-025-00941-z)
Supplement: Supplementary file 2 — Supplementary file2 (XLSX 134 KB) [file 13353_2025_941_MOESM2_ESM.xlsx]

## Sheet: BR_IHS
gene_id	CHR	BP1	BP2	chr	start_pos	end_pos	width	strand	gene_biotype	gene_name
ENSOARG00000000708	4	10700000	10800000	4	10665217	10708323	43107	-	protein_coding	CALCR
ENSOARG00000000850	2	1.36e+08	136100000	2	135745186	136041337	296152	-	protein_coding	RAPGEF4
ENSOARG00000001888	26	32900000	3.3e+07	26	32850580	32996569	145990	+	protein_coding	ADAM32
ENSOARG00000002329	2	137700000	137800000	2	137712233	137748395	36163	-	protein_coding	GAD1
ENSOARG00000002431	2	137700000	137800000	2	137770036	137793748	23713	-	protein_coding	SP5
ENSOARG00000002489	9	45100000	45200000	9	44806087	45203186	397100	+	protein_coding	LOC101103244
ENSOARG00000003701	1	233600000	233700000	1	233455503	233612497	156995	-	protein_coding	MBNL1
ENSOARG00000004403	25	17800000	17900000	25	17796369	17987675	191307	+	protein_coding	ARID5B
ENSOARG00000005159	23	12600000	12700000	23	12629779	12642081	12303	-	protein_coding	LOC101104705
ENSOARG00000005581	6	43200000	43300000	6	43226818	43331352	104535	-	protein_coding	PPARGC1A
ENSOARG00000005774	1	243400000	243500000	1	243126228	243781259	655032	+	protein_coding
ENSOARG00000005937	16	1.3e+07	13100000	16	12421835	13041016	619182	-	protein_coding	LOC101122306
ENSOARG00000006163	4	63400000	63500000	4	63241800	63694790	452991	-	protein_coding	BBS9
ENSOARG00000006712	2	1.2e+07	12100000	2	11968966	12068995	100030	+	protein_coding	ECPAS
ENSOARG00000006738	2	1.2e+07	12100000	2	12081903	12083663	1761	+	protein_coding
ENSOARG00000006769	4	96900000	9.7e+07	4	96952158	97036962	84805	+	protein_coding
ENSOARG00000006792	20	6300000	6400000	20	6325656	6616479	290824	-	protein_coding
ENSOARG00000007284	17	9900000	10000000	17	9827736	10205298	377563	-	protein_coding	ARHGAP10
ENSOARG00000008952	16	3.3e+07	33100000	16	33089170	33159243	70074	+	protein_coding
ENSOARG00000009178	1	256300000	256400000	1	256201090	256442108	241019	+	protein_coding	CPNE4
ENSOARG00000009480	1	257300000	257400000	1	257353971	257366455	12485	-	protein_coding
ENSOARG00000009615	1	257300000	257400000	1	257369779	257471383	101605	-	protein_coding	BRWD1
ENSOARG00000011169	9	31900000	3.2e+07	9	31967164	31967945	782	+	protein_coding
ENSOARG00000011206	9	31900000	3.2e+07	9	31974008	32251760	277753	-	protein_coding	SPIDR
ENSOARG00000011412	5	41100000	41200000	5	41101257	41107213	5957	+	protein_coding	CIRBP
ENSOARG00000011420	5	41100000	41200000	5	41110494	41112037	1544	+	protein_coding
ENSOARG00000011459	5	41100000	41200000	5	41130028	41135698	5671	+	protein_coding
ENSOARG00000011551	5	41100000	41200000	5	41186819	41206330	19512	+	protein_coding	PWWP3A
ENSOARG00000011689	20	9400000	9500000	20	9378177	9403285	25109	+	protein_coding	DEF6
ENSOARG00000011785	20	9400000	9500000	20	9408372	9492510	84139	+	protein_coding	PPARD
ENSOARG00000011962	1	262500000	262600000	1	262471005	262521700	50696	+	protein_coding	TRPM2
ENSOARG00000012006	1	262500000	262600000	1	262535726	262536528	803	+	protein_coding	LRRC3
ENSOARG00000012044	1	262500000	262600000	1	262550748	262575133	24386	-	protein_coding	TSPEAR
ENSOARG00000012089	1	262500000	262600000	1	262588934	262627485	38552	-	protein_coding
ENSOARG00000012236	17	16400000	16500000	17	16327634	16604337	276704	+	protein_coding	RNF150
ENSOARG00000012836	5	67600000	67700000	5	67628835	67770287	141453	-	protein_coding	EBF1
ENSOARG00000013110	9	67600000	67700000	9	67545553	67751569	206017	-	protein_coding	PKHD1L1
ENSOARG00000013378	2	71900000	7.2e+07	2	71592646	72063318	470673	-	protein_coding	GLIS3
ENSOARG00000015222	1	233600000	233700000	1	233646715	233646822	108	+	protein_coding
ENSOARG00000015421	3	122100000	122200000	3	122149923	122245346	95424	-	protein_coding
ENSOARG00000015513	10	49100000	49200000	10	48967445	49491521	524077	-	protein_coding	KLF12
ENSOARG00000015936	2	1.16e+08	116200000	2	116166778	116259893	93116	-	protein_coding	UGGT1
ENSOARG00000016040	22	12800000	12900000	22	12742148	12812648	70501	+	protein_coding	HECTD2
ENSOARG00000016054	2	116800000	116900000	2	116747979	116844983	97005	-	protein_coding	MYO7B
ENSOARG00000016057	15	60500000	60600000	15	60516508	60755732	239225	+	protein_coding	ELP4
ENSOARG00000016097	2	116800000	116900000	2	116862481	116909266	46786	+	protein_coding	IWS1
ENSOARG00000016171	3	77400000	77500000	3	77497656	77499266	1611	-	protein_coding	SOCS5
ENSOARG00000016228	3	132100000	132200000	3	132107083	132114766	7684	+	protein_coding	NFE2
ENSOARG00000016240	3	132100000	132200000	3	132116058	132122020	5963	-	protein_coding	HNRNPA1
ENSOARG00000016251	3	132100000	132200000	3	132139439	132149313	9875	+	protein_coding	CBX5
ENSOARG00000016261	3	132100000	132200000	3	132195893	132197652	1760	+	protein_coding	SMUG1
ENSOARG00000016593	5	88100000	88200000	5	88196495	88210029	13535	-	protein_coding	ARRDC3
ENSOARG00000016825	5	22200000	22300000	5	21955038	22217880	262843	-	protein_coding	ADAMTS19
ENSOARG00000016969	2	129900000	1.3e+08	2	129907617	130149171	241555	+	protein_coding	CCDC141
ENSOARG00000017119	7	9100000	9200000	7	8924750	9139454	214705	-	protein_coding	AP3B1
ENSOARG00000017348	2	130800000	130900000	2	130877081	130899260	22180	-	protein_coding	RBM45
ENSOARG00000017949	12	59300000	59400000	12	59259997	59388102	128106	+	protein_coding	CEP350
ENSOARG00000018162	4	43600000	43700000	4	43623714	43708099	84386	-	protein_coding	PTPN12
ENSOARG00000019457	3	139500000	139600000	3	139520648	139569216	48569	+	protein_coding	SLC38A4
ENSOARG00000019614	2	129100000	129200000	2	129193068	129193388	321	+	protein_coding
ENSOARG00000019843	2	130800000	130900000	2	130839077	130839523	447	+	processed_pseudogene
ENSOARG00000020168	9	31900000	3.2e+07	9	31920127	31920345	219	+	protein_coding
ENSOARG00000020198	3	149100000	149200000	3	149095499	149169301	73803	-	protein_coding	KCNMB4
ENSOARG00000020200	3	149100000	149200000	3	149162799	149164202	1404	+	protein_coding
ENSOARG00000020211	3	149100000	149200000	3	149183553	149264376	80824	-	protein_coding	CNOT2
ENSOARG00000020424	1	16800000	16900000	1	16797392	16800379	2988	+	protein_coding
ENSOARG00000020435	1	16800000	16900000	1	16813701	16937016	123316	+	protein_coding	CCDC30
ENSOARG00000020722	1	2.1e+08	210100000	1	209396858	210288092	891235	-	protein_coding	NAALADL2
ENSOARG00000021375	23	12600000	12700000	23	12639655	12639753	99	-	rRNA	5S
ENSOARG00000021612	2	71900000	7.2e+07	2	71959213	71959282	70	-	miRNA
ENSOARG00000021817	1	247900000	2.48e+08	1	247949288	247949393	106	-	misc_RNA
ENSOARG00000022162	1	227700000	227800000	1	227725235	227725510	276	+	misc_RNA	7SK
ENSOARG00000023173	4	10700000	10800000	4	10784528	10784614	87	+	miRNA
ENSOARG00000023219	4	10700000	10800000	4	10705931	10706012	82	-	miRNA
ENSOARG00000023984	3	149100000	149200000	3	149132299	149132377	79	-	miRNA
ENSOARG00000024290	4	10700000	10800000	4	10705144	10705234	91	-	miRNA
ENSOARG00000024498	4	43600000	43700000	4	43608738	43608881	144	+	snoRNA	LOC114114644
ENSOARG00000024550	13	15400000	15500000	13	15483468	15483574	107	+	snRNA	LOC114117687
ENSOARG00000025307	5	41100000	41200000	5	41141859	41143692	1834	-	lincRNA
ENSOARG00000025308	5	41100000	41200000	5	41163618	41168236	4619	+	lincRNA
ENSOARG00000025616	1	227700000	227800000	1	227771316	227923680	152365	+	lincRNA
ENSOARG00000025801	2	1.16e+08	116200000	2	116100910	116103516	2607	-	lincRNA
ENSOARG00000025848	2	218400000	218500000	2	218473677	218494696	21020	+	lincRNA
ENSOARG00000026026	3	132100000	132200000	3	132180519	132308558	128040	-	lincRNA

## Sheet: BR_Taj
gene_id	CHR	BP1	BP2	chr	start_pos	end_pos	width	strand	gene_biotype	gene_name
ENSOARG00000000318	11	27400000	27500000	11	27434978	27447265	12288	+	protein_coding	PFAS
ENSOARG00000000380	11	27400000	27500000	11	27451572	27455340	3769	-	protein_coding
ENSOARG00000000523	11	27400000	27500000	11	27465249	27467133	1885	+	protein_coding	RANGRF
ENSOARG00000000540	3	205300000	205400000	3	205399378	205457431	58054	+	protein_coding	LOC101104482
ENSOARG00000000563	10	68600000	68700000	10	68496556	68706812	210257	+	protein_coding
ENSOARG00000000669	11	27400000	27500000	11	27467679	27470629	2951	-	protein_coding	SLC25A35
ENSOARG00000000848	11	27400000	27500000	11	27489458	27497702	8245	+	protein_coding	ARHGEF15
ENSOARG00000001043	7	76400000	76500000	7	76459604	76460329	726	-	protein_coding	LOC101115543
ENSOARG00000001123	15	72200000	72300000	15	72164703	72205335	40633	+	protein_coding	ALKBH3
ENSOARG00000001134	4	88400000	88500000	4	88452341	88452838	498	-	protein_coding
ENSOARG00000001874	8	68900000	6.9e+07	8	68645618	69133481	487864	+	protein_coding	UTRN
ENSOARG00000002617	8	68400000	68500000	8	68415053	68415313	261	-	protein_coding	SF3B5
ENSOARG00000002844	15	1500000	1600000	15	1432779	1632649	199871	-	protein_coding	GRIA4
ENSOARG00000003270	16	2300000	2400000	16	2313080	2320229	7150	-	protein_coding	KCNMB1
ENSOARG00000003274	9	78600000	78700000	9	78583106	78643438	60333	+	protein_coding	NIPAL2
ENSOARG00000003457	9	78600000	78700000	9	78675791	78696755	20965	-	protein_coding	POP1
ENSOARG00000004018	5	56800000	56900000	5	56804753	56891975	87223	+	protein_coding	SPINK5
ENSOARG00000004106	8	77600000	77700000	8	77519685	77777969	258285	-	protein_coding	CNKSR3
ENSOARG00000004269	26	38600000	38700000	26	38646759	38702993	56235	+	protein_coding	TOP2B
ENSOARG00000004373	26	38600000	38700000	26	38699979	38882521	182543	-	protein_coding	RARB
ENSOARG00000004431	2	141100000	141200000	2	141116249	141165032	48784	-	protein_coding	LOC101108995
ENSOARG00000004646	5	2400000	2500000	5	2315837	2447777	131941	+	protein_coding	TRIM17
ENSOARG00000005135	24	6500000	6600000	24	6445492	6556867	111376	+	protein_coding
ENSOARG00000005438	5	2400000	2500000	5	2379625	2595327	215703	-	protein_coding	OBSCN
ENSOARG00000006078	2	9500000	9600000	2	9374621	9516130	141510	-	protein_coding	COL27A1
ENSOARG00000006114	2	9500000	9600000	2	9574239	9581545	7307	+	protein_coding	KIF12
ENSOARG00000006134	2	9500000	9600000	2	9583152	9609521	26370	+	protein_coding	AMBP
ENSOARG00000006218	5	2600000	2700000	5	2655859	2665617	9759	-	protein_coding
ENSOARG00000006226	5	2600000	2700000	5	2674550	2675829	1280	-	protein_coding	GJC2
ENSOARG00000006259	5	2600000	2700000	5	2681965	2692291	10327	-	protein_coding
ENSOARG00000006369	5	2600000	2700000	5	2693390	2696195	2806	+	protein_coding	MRPL55
ENSOARG00000006434	5	2600000	2700000	5	2696951	2698723	1773	+	protein_coding	C5H1orf35
ENSOARG00000006462	14	48700000	48800000	14	48739975	48755322	15348	+	protein_coding
ENSOARG00000006508	14	48700000	48800000	14	48755807	48757966	2160	-	protein_coding	TTC9B
ENSOARG00000006516	14	48700000	48800000	14	48761331	48764689	3359	-	protein_coding	CCNP
ENSOARG00000006526	14	48700000	48800000	14	48772301	48801288	28988	-	protein_coding	AKT2
ENSOARG00000006588	14	48700000	48800000	14	48791269	48792306	1038	-	protein_coding
ENSOARG00000006602	10	6700000	6800000	10	6757796	6759179	1384	-	protein_coding
ENSOARG00000006641	10	7400000	7500000	10	7450054	7547626	97573	-	protein_coding
ENSOARG00000006756	12	41700000	41800000	12	41715890	41743897	28008	-	protein_coding	NMNAT1
ENSOARG00000006851	12	41700000	41800000	12	41744230	41752330	8101	+	protein_coding	LZIC
ENSOARG00000007003	17	8300000	8400000	17	7861858	8376745	514888	+	protein_coding
ENSOARG00000007130	12	41700000	41800000	12	41792954	41921415	128462	+	protein_coding	CLSTN1
ENSOARG00000007763	4	22200000	22300000	4	22142725	22237370	94646	-	protein_coding	ETV1
ENSOARG00000008012	2	27800000	27900000	2	27766184	27805103	38920	-	protein_coding	PHF2
ENSOARG00000008029	2	27800000	27900000	2	27852383	27986883	134501	+	protein_coding
ENSOARG00000008048	2	27800000	27900000	2	27868788	27984939	116152	-	protein_coding	FAM120A
ENSOARG00000008191	18	46300000	46400000	18	46376590	46617461	240872	+	protein_coding	MIPOL1
ENSOARG00000008618	25	30000000	30100000	25	29891406	30432039	540634	+	protein_coding	ADK
ENSOARG00000008628	25	30000000	30100000	25	30082607	30085933	3327	+	protein_coding
ENSOARG00000008677	25	30600000	30700000	25	30519026	30687877	168852	+	protein_coding	KAT6B
ENSOARG00000008710	2	244400000	244500000	2	244462688	244728718	266031	+	protein_coding
ENSOARG00000008724	25	30600000	30700000	25	30693143	30726909	33767	-	protein_coding	DUSP29
ENSOARG00000009274	18	3200000	3300000	18	3277169	3277717	549	-	protein_coding
ENSOARG00000009302	18	3200000	3300000	18	3281395	3375926	94532	+	protein_coding	GABRA5
ENSOARG00000009427	2	116400000	116500000	2	116429163	116429483	321	-	protein_coding	GLRX
ENSOARG00000009456	22	29700000	29800000	22	29733825	29808599	74775	+	protein_coding	MXI1
ENSOARG00000010108	3	87400000	87500000	3	87367744	87410792	43049	+	protein_coding	FEZ2
ENSOARG00000010127	3	87400000	87500000	3	87413330	87622128	208799	-	protein_coding	CRIM1
ENSOARG00000010187	16	36600000	36700000	16	36614984	36892613	277630	-	protein_coding	WDR70
ENSOARG00000010216	21	26600000	26700000	21	26622891	26813807	190917	-	protein_coding
ENSOARG00000010219	21	26600000	26700000	21	26626990	26628805	1816	-	protein_coding
ENSOARG00000010248	21	26600000	26700000	21	26661144	26662434	1291	-	protein_coding
ENSOARG00000010344	3	90400000	90500000	3	90489032	90947819	458788	-	protein_coding	LTBP1
ENSOARG00000010483	9	60400000	60500000	9	60402459	60407302	4844	-	protein_coding	UTP23
ENSOARG00000010674	9	60400000	60500000	9	60424730	60523273	98544	+	protein_coding	EIF3H
ENSOARG00000010748	15	72200000	72300000	15	72228570	72228791	222	+	protein_coding
ENSOARG00000010897	12	35500000	35600000	12	35493849	35517933	24085	-	protein_coding	SELL
ENSOARG00000011075	12	35500000	35600000	12	35526269	35536270	10002	-	protein_coding	SELE
ENSOARG00000011107	13	53500000	53600000	13	53515533	53543235	27703	+	protein_coding	KCNQ2
ENSOARG00000011195	13	53500000	53600000	13	53570788	53580288	9501	+	protein_coding	CHRNA4
ENSOARG00000011265	13	53500000	53600000	13	53585291	53594010	8720	-	protein_coding
ENSOARG00000011406	13	53500000	53600000	13	53597334	53607032	9699	-	protein_coding	LOC101112800
ENSOARG00000011620	13	9200000	9300000	13	9151251	9379134	227884	+	protein_coding
ENSOARG00000012024	1	46300000	46400000	1	46353142	46390447	37306	-	protein_coding
ENSOARG00000012287	12	71300000	71400000	12	71301567	71436787	135221	-	protein_coding	SYT14
ENSOARG00000012435	10	32300000	32400000	10	32304264	32309836	5573	+	protein_coding
ENSOARG00000012459	10	32300000	32400000	10	32337738	32342084	4347	-	protein_coding
ENSOARG00000013313	4	900000	1000000	4	986604	1063096	76493	-	protein_coding
ENSOARG00000013495	4	2400000	2500000	4	2255574	2448893	193320	-	protein_coding
ENSOARG00000014058	1	61200000	61300000	1	61224453	61279188	54736	-	protein_coding	LPAR3
ENSOARG00000014066	20	24400000	24500000	20	24424618	24433376	8759	-	protein_coding	IL17F
ENSOARG00000014143	20	24400000	24500000	20	24477537	24494074	16538	-	protein_coding	MCM3
ENSOARG00000014210	21	35200000	35300000	21	35234533	35244495	9963	+	protein_coding	TMEM45B
ENSOARG00000014310	21	35200000	35300000	21	35248855	35280226	31372	-	protein_coding	NFRKB
ENSOARG00000014352	5	57700000	57800000	5	57750711	57751970	1260	+	protein_coding	ADRB2
ENSOARG00000014361	16	63500000	63600000	16	63481796	64032598	550803	+	protein_coding	SEMA5A
ENSOARG00000014465	2	91300000	91400000	2	91360447	91496938	136492	-	protein_coding	ELAVL2
ENSOARG00000014507	21	35200000	35300000	21	35287352	35348344	60993	-	protein_coding	PRDM10
ENSOARG00000014716	3	108600000	108700000	3	108235641	108685027	449387	+	protein_coding	TRHDE
ENSOARG00000015029	10	43100000	43200000	10	42906101	43141913	235813	-	protein_coding
ENSOARG00000015071	10	43100000	43200000	10	43075598	43181328	105731	+	protein_coding
ENSOARG00000015209	10	46700000	46800000	10	46568964	46995144	426181	-	protein_coding	DACH1
ENSOARG00000015490	21	26600000	26700000	21	26642904	26643842	939	+	protein_coding	LOC101103194
ENSOARG00000015530	19	46100000	46200000	19	45951095	46821564	870470	-	protein_coding	CACNA2D3
ENSOARG00000015531	3	124300000	124400000	3	124236604	124329545	92942	-	protein_coding	CEP290
ENSOARG00000015575	3	124300000	124400000	3	124340397	124376213	35817	+	protein_coding	TMTC3
ENSOARG00000015985	2	116400000	116500000	2	116465128	116480289	15162	+	protein_coding	AMMECR1L
ENSOARG00000015995	2	116400000	116500000	2	116486606	116498052	11447	+	protein_coding	POLR2D
ENSOARG00000016015	2	116600000	116700000	2	116592004	116653145	61142	+	protein_coding	WDR33
ENSOARG00000016097	2	116900000	1.17e+08	2	116862481	116909266	46786	+	protein_coding	IWS1
ENSOARG00000016105	2	116900000	1.17e+08	2	116948259	116959680	11422	-	protein_coding
ENSOARG00000016171	3	77400000	77500000	3	77497656	77499266	1611	-	protein_coding	SOCS5
ENSOARG00000016185	19	8000000	8100000	19	7943161	8016753	73593	+	protein_coding	PDCD6IP
ENSOARG00000016200	19	47300000	47400000	19	47153174	47501739	348566	-	protein_coding	CACNA1D
ENSOARG00000016229	2	117600000	117700000	2	117652815	117668372	15558	+	protein_coding	NEMP2
ENSOARG00000016246	2	117600000	117700000	2	117678117	117769907	91791	-	protein_coding	MFSD6
ENSOARG00000016250	1	141100000	141200000	1	141197672	141208257	10586	+	protein_coding	HSPA13
ENSOARG00000016305	10	52700000	52800000	10	52632844	52906106	273263	-	protein_coding	MYCBP2
ENSOARG00000016421	5	13500000	13600000	5	13599209	13599511	303	-	protein_coding
ENSOARG00000016596	3	25700000	25800000	3	25674061	25732674	58614	-	protein_coding	SMC6
ENSOARG00000016671	22	13400000	13500000	22	13296980	13446903	149924	-	protein_coding	CPEB3
ENSOARG00000016675	2	122400000	122500000	2	122472091	122615086	142996	-	protein_coding	FSIP2
ENSOARG00000016702	3	25700000	25800000	3	25744624	25771480	26857	+	protein_coding	GEN1
ENSOARG00000016782	2	125900000	1.26e+08	2	125867867	125913602	45736	-	protein_coding	DNAJC10
ENSOARG00000016924	2	129400000	129700000	2	129458784	129554464	95681	+	protein_coding	ZNF385B
ENSOARG00000017378	2	131200000	131300000	2	130949077	131370341	421265	+	protein_coding	PDE11A
ENSOARG00000017403	2	131500000	131700000	2	131461739	131588288	126550	-	protein_coding	AGPS
ENSOARG00000017408	1	71100000	71200000	1	71111776	71197254	85479	+	protein_coding	SLC44A3
ENSOARG00000017424	1	71100000	71200000	1	71197685	71203535	5851	-	protein_coding	CNN3
ENSOARG00000018113	7	12600000	12700000	7	12553780	12864461	310682	-	protein_coding	MEGF11
ENSOARG00000018254	6	92900000	9.3e+07	6	92393951	92908337	514387	+	protein_coding	FRAS1
ENSOARG00000018381	2	205900000	2.06e+08	2	205957943	206670334	712392	+	protein_coding	PARD3B
ENSOARG00000018464	5	13500000	13600000	5	13494355	13512096	17742	-	protein_coding	ELAVL3
ENSOARG00000018502	5	13500000	13600000	5	13515020	13529765	14746	-	protein_coding
ENSOARG00000018564	5	13500000	13600000	5	13529681	13537343	7663	-	protein_coding	ECSIT
ENSOARG00000018621	5	13500000	13600000	5	13552884	13560118	7235	+	protein_coding	CNN1
ENSOARG00000018644	5	13500000	13600000	5	13565836	13566516	681	-	protein_coding	ELOF1
ENSOARG00000018673	5	13500000	13600000	5	13581112	13584384	3273	-	protein_coding	ACP5
ENSOARG00000018710	6	92900000	9.3e+07	6	92924512	92997934	73423	+	protein_coding	ANXA3
ENSOARG00000019052	11	27400000	27500000	11	27395741	27400878	5138	-	protein_coding	AURKB
ENSOARG00000019110	11	27400000	27500000	11	27404787	27430872	26086	-	protein_coding	CTC1
ENSOARG00000019358	3	34400000	34500000	3	34402196	34404186	1991	-	protein_coding	FNDC4
ENSOARG00000019373	3	34400000	34500000	3	34409458	34429782	20325	+	protein_coding
ENSOARG00000019376	3	34400000	34500000	3	34442446	34485292	42847	+	protein_coding
ENSOARG00000019385	3	34400000	34500000	3	34485866	34513217	27352	+	protein_coding	ZNF512
ENSOARG00000019394	1	176400000	176500000	1	176385963	176501632	115670	-	protein_coding	CFAP44
ENSOARG00000019577	2	116600000	116700000	2	116657762	116658403	642	-	protein_coding	SFT2D3
ENSOARG00000019733	1	89200000	89300000	1	89197356	89224040	26685	+	protein_coding	MOV10
ENSOARG00000019749	1	89200000	89300000	1	89224985	89245105	20121	-	protein_coding	RHOC
ENSOARG00000019763	1	89200000	89300000	1	89243467	89247409	3943	+	protein_coding
ENSOARG00000020326	1	15300000	15400000	1	15252384	15308122	55739	+	protein_coding	CTPS1
ENSOARG00000020331	1	15300000	15400000	1	15312913	15316441	3529	-	protein_coding
ENSOARG00000020350	1	15300000	15400000	1	15323047	15539351	216305	-	protein_coding	SCMH1
ENSOARG00000020459	1	194600000	194700000	1	194668832	194675427	6596	+	protein_coding	GMNC
ENSOARG00000020594	3	198500000	198600000	3	198425271	198522507	97237	+	protein_coding	SLC15A5
ENSOARG00000020833	7	48000000	48100000	7	47972957	48187190	214234	+	protein_coding	MYO1E
ENSOARG00000021090	3	205300000	205400000	3	205321986	205374550	52565	+	protein_coding	LOC101122683
ENSOARG00000021170	7	76400000	76500000	7	76378646	76418618	39973	+	protein_coding	ARG2
ENSOARG00000021171	7	76400000	76500000	7	76418445	76435350	16906	-	protein_coding	VTI1B
ENSOARG00000021172	7	76400000	76500000	7	76438390	76449770	11381	-	protein_coding	RDH11
ENSOARG00000021173	7	76400000	76500000	7	76472655	76480520	7866	+	protein_coding	RDH12
ENSOARG00000021287	1	204900000	2.05e+08	1	204994243	204994326	84	-	miRNA
ENSOARG00000021642	18	42200000	42300000	18	42298769	42298837	69	+	miRNA
ENSOARG00000021860	8	68400000	68500000	8	68403584	68403705	122	+	rRNA	5S
ENSOARG00000021968	5	90000000	90100000	5	90052028	90052106	79	-	miRNA
ENSOARG00000022118	3	46300000	46400000	3	46329122	46329228	107	+	snRNA	LOC114114156
ENSOARG00000022321	22	13400000	13500000	22	13420770	13420847	78	-	misc_RNA
ENSOARG00000022371	2	141100000	141200000	2	141174711	141174793	83	+	miRNA
ENSOARG00000022762	7	12600000	12700000	7	12602051	12602157	107	+	snRNA	U6
ENSOARG00000022808	26	38600000	38700000	26	38680602	38680779	178	+	misc_RNA
ENSOARG00000023232	26	38600000	38700000	26	38650937	38651022	86	-	miRNA
ENSOARG00000024622	22	29700000	29800000	22	29771539	29771829	291	+	misc_RNA	7SK
ENSOARG00000024701	7	76400000	76500000	7	76400314	76400419	106	+	snRNA	U6
ENSOARG00000025000	3	205300000	205400000	3	205391122	205391225	104	+	snRNA	LOC114114192
ENSOARG00000025209	4	2400000	2500000	4	2498745	2599693	100949	+	lincRNA
ENSOARG00000025278	5	2400000	2500000	5	2250114	2439312	189199	+	lincRNA
ENSOARG00000025280	5	2400000	2500000	5	2415894	2426231	10338	+	lincRNA
ENSOARG00000025313	5	57700000	57800000	5	57737929	57804381	66453	-	lincRNA
ENSOARG00000025526	1	59800000	59900000	1	59806083	59807717	1635	-	lincRNA
ENSOARG00000025527	1	59800000	59900000	1	59844937	60011169	166233	-	lincRNA
ENSOARG00000025657	17	16100000	16200000	17	16033122	16185075	151954	-	lincRNA
ENSOARG00000025972	3	46300000	46400000	3	46159070	46463353	304284	-	lincRNA
ENSOARG00000026232	13	43400000	43500000	13	43432458	43435852	3395	-	lincRNA
ENSOARG00000026239	13	49200000	49300000	13	49259441	49380255	120815	-	lincRNA
ENSOARG00000026926	14	48700000	48800000	14	48658663	48739254	80592	-	lincRNA
ENSOARG00000026981	16	66700000	66800000	16	66747339	66749459	2121	-	lincRNA

## Sheet: CL_IHS
gene_id	CHR	BP1	BP2	chr	start_pos	end_pos	width	strand	gene_biotype	gene_name
ENSOARG00000000368	1	102100000	102200000	1	102158014	102162522	4509	+	protein_coding
ENSOARG00000000377	1	102100000	102200000	1	102197573	102217016	19444	+	protein_coding
ENSOARG00000001169	10	7.1e+07	71100000	10	70992196	71034209	42014	-	protein_coding
ENSOARG00000001266	4	1.06e+08	106100000	4	106006371	106007381	1011	+	protein_coding	TAS2R39
ENSOARG00000001611	2	136800000	136900000	2	136680840	136867566	186727	+	protein_coding	SLC25A12
ENSOARG00000001885	2	136800000	136900000	2	136894361	136947256	52896	-	protein_coding	DYNC1I2
ENSOARG00000001899	2	235300000	235400000	2	235373394	235491349	117956	+	protein_coding	PUM1
ENSOARG00000002190	1	193900000	1.94e+08	1	193910444	193910671	228	+	protein_coding	LOC101107565
ENSOARG00000002243	15	73500000	73600000	15	73499266	73512399	13134	-	protein_coding	SYT13
ENSOARG00000002952	1	103400000	103500000	1	103398164	103417556	19393	-	protein_coding	ADAR
ENSOARG00000002973	1	103400000	103500000	1	103499249	103661332	162084	-	protein_coding	KCNN3
ENSOARG00000003363	7	98100000	98200000	7	97934898	98128215	193318	-	protein_coding
ENSOARG00000003621	7	99700000	99800000	7	99712022	99760615	48594	+	protein_coding	CTDSPL2
ENSOARG00000003638	7	99700000	99800000	7	99786552	99794414	7863	+	protein_coding	EIF3J
ENSOARG00000003712	7	99700000	99800000	7	99791626	99870300	78675	-	protein_coding	SPG11
ENSOARG00000004511	1	235600000	235800000	1	235602581	235641111	38531	-	protein_coding	EIF2A
ENSOARG00000004546	1	235600000	235800000	1	235641706	235643016	1311	+	protein_coding
ENSOARG00000004604	1	235600000	235800000	1	235714439	235757736	43298	-	protein_coding	TSC22D2
ENSOARG00000004710	8	83200000	83300000	8	83134208	83231704	97497	+	protein_coding	SLC22A3
ENSOARG00000004726	8	83200000	83300000	8	83234080	83281935	47856	-	protein_coding
ENSOARG00000005774	1	243400000	243500000	1	243126228	243781259	655032	+	protein_coding
ENSOARG00000006464	2	241200000	241400000	2	241223963	241232878	8916	-	protein_coding	NCMAP
ENSOARG00000006575	2	241200000	241400000	2	241294116	241317380	23265	-	protein_coding	RCAN3
ENSOARG00000006578	1	102100000	102200000	1	102172948	102173295	348	+	protein_coding	PRR9
ENSOARG00000006593	2	241200000	241400000	2	241347247	241395288	48042	-	protein_coding	NIPAL3
ENSOARG00000007318	2	242100000	242200000	2	242185986	242190773	4788	+	protein_coding	ID3
ENSOARG00000008438	5	60000000	60100000	5	60026519	60043460	16942	+	protein_coding	GM2A
ENSOARG00000008506	5	60000000	60100000	5	60054082	60080733	26652	-	protein_coding	SLC36A3
ENSOARG00000008599	5	60000000	60100000	5	60093410	60120062	26653	-	protein_coding	SLC36A2
ENSOARG00000008769	15	77400000	77500000	15	77401587	77406409	4823	+	protein_coding
ENSOARG00000008778	15	77400000	77500000	15	77421986	77429279	7294	+	protein_coding
ENSOARG00000008785	15	77400000	77500000	15	77471368	77476605	5238	+	protein_coding
ENSOARG00000009284	6	84400000	84500000	6	84396381	84421279	24899	-	protein_coding	LOC101118447
ENSOARG00000009377	6	84400000	84500000	6	84470674	84505943	35270	-	protein_coding
ENSOARG00000009480	1	257300000	257400000	1	257353971	257366455	12485	-	protein_coding
ENSOARG00000009615	1	257300000	257400000	1	257369779	257471383	101605	-	protein_coding	BRWD1
ENSOARG00000010341	6	111500000	111600000	6	111597383	111599282	1900	+	protein_coding
ENSOARG00000010382	2	171800000	171900000	2	171843771	172610259	766489	-	protein_coding	THSD7B
ENSOARG00000010949	1	112500000	112600000	1	112499543	112505423	5881	-	protein_coding	CCDC190
ENSOARG00000011128	1	261300000	261400000	1	261295143	261315296	20154	-	protein_coding	CBS
ENSOARG00000011162	1	261300000	261400000	1	261337257	261346362	9106	-	protein_coding
ENSOARG00000011186	1	261300000	261400000	1	261392454	261394969	2516	+	protein_coding	CRYAA
ENSOARG00000011235	1	261500000	261600000	1	261595932	261604202	8271	-	protein_coding	SIK1
ENSOARG00000011498	13	30900000	3.1e+07	13	30835299	30904600	69302	-	protein_coding	ST8SIA6
ENSOARG00000012763	15	77400000	77500000	15	77444294	77445220	927	+	protein_coding	LOC101118639
ENSOARG00000012960	3	212300000	212400000	3	212314512	212358765	44254	-	protein_coding	DCP1B
ENSOARG00000013075	2	67200000	67300000	2	67156209	67396123	239915	-	protein_coding	PIP5K1B
ENSOARG00000013949	3	1.04e+08	104200000	3	103979150	104009983	30834	+	protein_coding	SNRNP200
ENSOARG00000013975	3	1.04e+08	104200000	3	104013248	104032414	19167	-	protein_coding	CIAO1
ENSOARG00000013986	3	1.04e+08	104200000	3	104018919	104028274	9356	+	protein_coding	TMEM127
ENSOARG00000013997	3	1.04e+08	104200000	3	104054635	104064470	9836	+	protein_coding	STARD7
ENSOARG00000014009	3	1.04e+08	104200000	3	104100669	104102202	1534	+	protein_coding
ENSOARG00000014020	3	1.04e+08	104200000	3	104107353	104121272	13920	+	protein_coding	ASTL
ENSOARG00000014173	3	169900000	1.7e+08	3	169622065	170061610	439546	+	protein_coding	ANO4
ENSOARG00000014307	5	77500000	77600000	5	77140556	77627771	487216	+	protein_coding	LOC101120408
ENSOARG00000015635	1	136900000	1.37e+08	1	136961183	137107011	145829	+	protein_coding	TMPRSS15
ENSOARG00000016107	1	140900000	1.41e+08	1	140948140	140982756	34617	+	protein_coding
ENSOARG00000016583	3	1.04e+08	104200000	3	104046000	104046242	243	+	protein_coding
ENSOARG00000016751	2	125600000	125700000	2	125591971	125686332	94362	+	protein_coding	NCKAP1
ENSOARG00000017493	6	91400000	91500000	6	91484956	91532036	47081	+	protein_coding	SEPTIN11
ENSOARG00000017528	4	1.06e+08	106100000	4	106066189	106068860	2672	+	protein_coding	TAS2R40
ENSOARG00000017650	4	1.06e+08	106100000	4	106086068	106090860	4793	+	protein_coding	GSTK1
ENSOARG00000018220	4	85800000	85900000	4	85512508	85837877	325370	+	protein_coding	CPED1
ENSOARG00000018324	4	85800000	85900000	4	85862728	85872426	9699	+	protein_coding	WNT16
ENSOARG00000018378	4	85800000	85900000	4	85887443	85923847	36405	-	protein_coding	FAM3C
ENSOARG00000018708	2	207600000	207700000	2	207429110	207617538	188429	+	protein_coding	ADAM23
ENSOARG00000018743	2	207600000	207700000	2	207656400	207713451	57052	-	protein_coding	DYTN
ENSOARG00000018795	1	83800000	83900000	1	83661629	84020431	358803	+	protein_coding	NTNG1
ENSOARG00000018884	3	136800000	136900000	3	136887717	136929972	42256	+	protein_coding
ENSOARG00000018924	5	106700000	106800000	5	106642215	106911809	269595	-	protein_coding	TMEM232
ENSOARG00000019383	2	217200000	217300000	2	217238375	217355659	117285	-	protein_coding	MARCHF4
ENSOARG00000019427	3	220600000	220700000	3	220601683	220666059	64377	+	protein_coding	PPARA
ENSOARG00000019442	3	220600000	220700000	3	220673667	220676829	3163	-	protein_coding	CDPF1
ENSOARG00000019697	2	174900000	1.75e+08	2	174945030	174945416	387	-	protein_coding	LOC101107417
ENSOARG00000020446	1	193900000	1.94e+08	1	193938553	193941957	3405	-	protein_coding
ENSOARG00000020748	1	213200000	213300000	1	213189221	213466453	277233	-	protein_coding	FNDC3B
ENSOARG00000022135	7	99700000	99800000	7	99799519	99799620	102	-	snRNA	U6
ENSOARG00000023130	1	235600000	235800000	1	235633781	235633912	132	-	snoRNA	LOC114114243
ENSOARG00000024241	1	235600000	235800000	1	235700178	235700288	111	+	rRNA	5S_rR
ENSOARG00000024244	2	174900000	1.75e+08	2	174942019	174942125	107	-	snRNA	LOC114116507
ENSOARG00000024787	1	142600000	142700000	1	142696385	142696503	119	+	rRNA	5S_rRNA
ENSOARG00000025842	2	207600000	207700000	2	207647675	207649247	1573	+	lincRNA
ENSOARG00000025843	2	207600000	207700000	2	207678095	207688957	10863	-	lincRNA
ENSOARG00000026020	3	126100000	126200000	3	126128809	126138302	9494	+	lincRNA
ENSOARG00000026030	3	136800000	136900000	3	136890448	136930083	39636	-	lincRNA
ENSOARG00000026322	10	69700000	69800000	10	69698774	69701603	2830	+	lincRNA
ENSOARG00000026597	6	84400000	84500000	6	84375702	84441371	65670	-	lincRNA
ENSOARG00000026601	6	91400000	91500000	6	91393630	91434054	40425	-	lincRNA

## Sheet: CL_Taj
gene_id	CHR	BP1	BP2	chr	start_pos	end_pos	width	strand	gene_biotype	gene_name
ENSOARG00000000233	2	134000000	134100000	2	134039752	134175352	135601	+	protein_coding	CHN1
ENSOARG00000001126	15	49200000	49300000	15	49265666	49266685	1020	+	protein_coding	LOC101123408
ENSOARG00000001301	15	49200000	49300000	15	49271309	49310125	38817	-	protein_coding	RRM1
ENSOARG00000002106	17	67200000	67300000	17	67105433	67512072	406640	-	protein_coding	TTC28
ENSOARG00000002389	3	206300000	206400000	3	206303880	206314845	10966	+	protein_coding	FOXJ2
ENSOARG00000002497	3	206300000	206400000	3	206347969	206358449	10481	+	protein_coding	NECAP1
ENSOARG00000002516	3	206300000	206400000	3	206376134	206388232	12099	+	protein_coding	CLEC4A
ENSOARG00000002597	13	69600000	69700000	13	69617188	69763148	145961	-	protein_coding
ENSOARG00000003416	2	238700000	238800000	2	238735637	238753198	17562	+	protein_coding	WASF2
ENSOARG00000003527	2	238700000	238800000	2	238777057	238779866	2810	+	protein_coding	CD164L2
ENSOARG00000003550	2	238700000	238800000	2	238790273	238803401	13129	+	protein_coding	MAP3K6
ENSOARG00000003670	25	31000000	31100000	25	31004533	31004766	234	+	protein_coding
ENSOARG00000003753	3	70000000	70100000	3	70016995	70111308	94314	+	protein_coding	PSME4
ENSOARG00000003973	21	6500000	6600000	21	6401198	6622872	221675	+	protein_coding
ENSOARG00000004086	25	14100000	14200000	25	13893892	14241869	347978	+	protein_coding	BICC1
ENSOARG00000004139	11	13900000	1.4e+07	11	13904632	13906355	1724	+	protein_coding	LOC101114032
ENSOARG00000004202	11	13900000	1.4e+07	11	13925246	13926029	784	-	protein_coding	LOC101110777
ENSOARG00000004253	11	13900000	1.4e+07	11	13939705	13941126	1422	-	protein_coding	LOC101114285
ENSOARG00000004349	11	29200000	29300000	11	29291492	29292052	561	+	protein_coding	LOC780463
ENSOARG00000004367	11	13900000	1.4e+07	11	13957333	13958754	1422	+	protein_coding	LOC101114535
ENSOARG00000004500	4	47300000	47400000	4	47349250	47389103	39854	-	protein_coding	NAMPT
ENSOARG00000004627	11	13900000	1.4e+07	11	13984486	13985622	1137	-	protein_coding	LOC101111035
ENSOARG00000004657	11	13900000	1.4e+07	11	13999735	14001143	1409	+	protein_coding	LOC101111303
ENSOARG00000004737	9	79900000	80000000	9	79583307	80022406	439100	-	protein_coding	CPQ
ENSOARG00000004781	8	83600000	83700000	8	83627065	83633679	6615	-	protein_coding
ENSOARG00000005249	23	16900000	1.7e+07	23	16833449	16949097	115649	+	protein_coding
ENSOARG00000005872	23	23800000	23900000	23	23718712	23881329	162618	-	protein_coding	ASXL3
ENSOARG00000006164	6	44300000	44400000	6	44258105	44326770	68666	-	protein_coding	CCDC149
ENSOARG00000006696	15	49200000	49300000	15	49250115	49251095	981	+	protein_coding	LOC101123149
ENSOARG00000006819	4	116700000	116800000	4	116773782	116867618	93837	+	protein_coding	RBM33
ENSOARG00000008491	2	29700000	29800000	2	29669631	29718984	49354	+	protein_coding	SLC35D2
ENSOARG00000008514	2	29700000	29800000	2	29735529	29785885	50357	+	protein_coding	HSD17B3
ENSOARG00000008710	2	244400000	244500000	2	244462688	244728718	266031	+	protein_coding
ENSOARG00000008952	16	33000000	33100000	16	33089170	33159243	70074	+	protein_coding
ENSOARG00000009025	25	31000000	31100000	25	31002371	31005163	2793	-	protein_coding
ENSOARG00000009178	1	256300000	256400000	1	256201090	256442108	241019	+	protein_coding	CPNE4
ENSOARG00000009409	4	26400000	26500000	4	26371787	26467169	95383	-	protein_coding	SNX13
ENSOARG00000009448	1	257200000	257300000	1	257214571	257216388	1818	-	protein_coding
ENSOARG00000010129	1	259500000	259600000	1	259446959	259554275	107317	+	protein_coding	BACE2
ENSOARG00000010158	1	259500000	259600000	1	259573236	259574544	1309	-	protein_coding
ENSOARG00000010187	16	36600000	36700000	16	36614984	36892613	277630	-	protein_coding	WDR70
ENSOARG00000010216	21	26600000	26700000	21	26622891	26813807	190917	-	protein_coding
ENSOARG00000010219	21	26600000	26700000	21	26626990	26628805	1816	-	protein_coding
ENSOARG00000010248	21	26600000	26700000	21	26661144	26662434	1291	-	protein_coding
ENSOARG00000010709	8	28400000	28500000	8	28288684	28408704	120021	-	protein_coding	ARMC2
ENSOARG00000010926	1	261100000	261200000	1	261020805	261179345	158541	-	protein_coding	WDR4
ENSOARG00000010984	1	261100000	261200000	1	261034826	261110406	75581	+	protein_coding	PDE9A
ENSOARG00000011030	1	261100000	261200000	1	261195348	261207325	11978	+	protein_coding	NDUFV3
ENSOARG00000011128	1	261300000	261400000	1	261295143	261315296	20154	-	protein_coding	CBS
ENSOARG00000011162	1	261300000	261400000	1	261337257	261346362	9106	-	protein_coding
ENSOARG00000011186	1	261300000	261400000	1	261392454	261394969	2516	+	protein_coding	CRYAA
ENSOARG00000011738	1	262300000	262400000	1	262316078	262324191	8114	-	protein_coding	ICOSLG
ENSOARG00000011773	1	262300000	262400000	1	262329943	262346302	16360	-	protein_coding	DNMT3L
ENSOARG00000011819	1	262300000	262400000	1	262382331	262398194	15864	+	protein_coding	AIRE
ENSOARG00000011822	19	39100000	39200000	19	39051051	39152534	101484	-	protein_coding
ENSOARG00000012103	9	5200000	5300000	9	5209091	5757117	548027	-	protein_coding	ADGRB3
ENSOARG00000012320	9	12600000	12700000	9	12687258	12745250	57993	+	protein_coding
ENSOARG00000012978	5	68100000	68200000	5	68067060	68131557	64498	-	protein_coding	RNF145
ENSOARG00000013061	5	68100000	68200000	5	68191880	68206918	15039	+	protein_coding	UBLCP1
ENSOARG00000013093	2	67700000	67800000	2	67707728	67711283	3556	+	protein_coding	TMEM252
ENSOARG00000013106	2	67700000	67800000	2	67717013	67921695	204683	-	protein_coding	PGM5
ENSOARG00000013216	22	4400000	4500000	22	4372641	5337209	964569	+	protein_coding	PCDH15
ENSOARG00000013879	24	18800000	18900000	24	18706424	18938235	231812	-	protein_coding	DNAH3
ENSOARG00000014183	2	193100000	193200000	2	193088535	193102584	14050	-	protein_coding	CAVIN2
ENSOARG00000014365	24	18800000	18900000	24	18895889	18897027	1139	+	pseudogene
ENSOARG00000014558	3	107500000	107600000	3	107399223	107529398	130176	+	protein_coding	LGR5
ENSOARG00000014589	3	107500000	107600000	3	107556327	107605339	49013	-	protein_coding	ZFC3H1
ENSOARG00000014673	11	29200000	29300000	11	29203752	29218993	15242	-	protein_coding	LOC101113508
ENSOARG00000014730	11	29200000	29300000	11	29221143	29226037	4895	+	protein_coding	ADPRM
ENSOARG00000014755	11	29200000	29300000	11	29228971	29246556	17586	-	protein_coding
ENSOARG00000015285	3	118700000	118800000	3	118732543	118997463	264921	+	protein_coding	TMTC2
ENSOARG00000015375	19	45000000	45100000	19	44591299	45551630	960332	+	protein_coding	ERC2
ENSOARG00000015490	21	26600000	26700000	21	26642904	26643842	939	+	protein_coding	LOC101103194
ENSOARG00000015507	3	19700000	19800000	3	19613346	19705109	91764	-	protein_coding	NOL10
ENSOARG00000015588	3	19700000	19800000	3	19737455	19795960	58506	+	protein_coding	ATP6V1C2
ENSOARG00000015676	3	19700000	19800000	3	19796562	19814727	18166	-	protein_coding	PDIA6
ENSOARG00000015978	5	84400000	84500000	5	84426553	84432433	5881	+	protein_coding
ENSOARG00000016413	3	132800000	132900000	3	132775009	132850306	75298	+	protein_coding	ATF7
ENSOARG00000016425	3	132800000	132900000	3	132858520	132859313	794	+	protein_coding	NPFF
ENSOARG00000016437	3	132800000	132900000	3	132859941	132864713	4773	-	protein_coding	TARBP2
ENSOARG00000016453	3	132800000	132900000	3	132874525	132880163	5639	+	protein_coding	MAP3K12
ENSOARG00000016466	3	132800000	132900000	3	132881801	132900379	18579	-	protein_coding	PCBP2
ENSOARG00000016633	2	122300000	122400000	2	122387092	122387674	583	+	protein_coding
ENSOARG00000016659	15	45800000	45900000	15	45828241	45850611	22371	+	protein_coding	DCHS1
ENSOARG00000016970	15	45800000	45900000	15	45851896	45860573	8678	+	protein_coding	TPP1
ENSOARG00000017185	15	45800000	45900000	15	45860391	45862217	1827	+	protein_coding	TAF10
ENSOARG00000017244	13	57400000	57500000	13	57427319	57437554	10236	+	protein_coding	ANKRD60
ENSOARG00000017258	15	45800000	45900000	15	45862134	45869041	6908	-	protein_coding	ILK
ENSOARG00000017326	13	57400000	57500000	13	57472565	57487644	15080	-	protein_coding	C13H20orf85
ENSOARG00000017435	15	45800000	45900000	15	45868603	45872611	4009	+	protein_coding	RRP8
ENSOARG00000017865	15	45800000	45900000	15	45895864	45960053	64190	-	protein_coding	DNHD1
ENSOARG00000018199	4	106400000	106500000	4	106421225	106433714	12490	-	protein_coding	TCAF2
ENSOARG00000018237	4	106400000	106500000	4	106458935	106491976	33042	-	protein_coding	TCAF1
ENSOARG00000018373	3	178600000	178700000	3	178574417	178601360	26944	+	protein_coding	HMGXB4
ENSOARG00000018432	3	178600000	178700000	3	178625214	178645992	20779	+	protein_coding	TOM1
ENSOARG00000018475	3	178600000	178700000	3	178680119	178684272	4154	+	protein_coding
ENSOARG00000018527	3	178600000	178700000	3	178690576	178707822	17247	+	protein_coding	MCM5
ENSOARG00000019097	15	65300000	65400000	15	65231458	65301531	70074	+	protein_coding	IFTAP
ENSOARG00000019884	3	146000000	146100000	3	145827373	146010932	183560	-	protein_coding	CNTN1
ENSOARG00000020051	2	220200000	220300000	2	220205638	220210846	5209	+	protein_coding	DNAJB2
ENSOARG00000020084	2	220200000	220300000	2	220215182	220233793	18612	-	protein_coding	PTPRN
ENSOARG00000020097	3	45000000	45100000	3	45057438	45062581	5144	-	protein_coding	OTX1
ENSOARG00000020108	3	45000000	45100000	3	45068842	45422494	353653	-	protein_coding	EHBP1
ENSOARG00000020122	2	220200000	220300000	2	220243696	220244485	790	+	protein_coding
ENSOARG00000020148	2	220200000	220300000	2	220248016	220253718	5703	-	protein_coding	RESP18
ENSOARG00000020161	2	220200000	220300000	2	220282356	220291334	8979	-	protein_coding	DNPEP
ENSOARG00000020167	1	185400000	185500000	1	185393697	185489776	96080	+	protein_coding	SLC49A4
ENSOARG00000020341	3	206300000	206400000	3	206320395	206321828	1434	-	protein_coding	C3AR1
ENSOARG00000020459	1	194600000	194700000	1	194668832	194675427	6596	+	protein_coding	GMNC
ENSOARG00000020496	3	195300000	195400000	3	195381406	195505951	124546	-	protein_coding	PLEKHA5
ENSOARG00000020976	7	56000000	56100000	7	55960165	56013224	53060	-	protein_coding	GLDN
ENSOARG00000021131	7	70000000	70100000	7	69815156	70034493	219338	+	protein_coding	MNAT1
ENSOARG00000021132	7	70000000	70100000	7	70041446	70048897	7452	-	protein_coding	TRMT5
ENSOARG00000021133	7	70000000	70100000	7	70049104	70110940	61837	+	protein_coding	SLC38A6
ENSOARG00000021367	5	46200000	46300000	5	46214411	46214518	108	+	snRNA	LOC114115039
ENSOARG00000021531	9	72500000	72600000	9	72554484	72554609	126	-	snRNA	LOC114116497
ENSOARG00000021643	2	214700000	214800000	2	214716481	214716610	130	-	snoRNA	LOC114113422
ENSOARG00000021880	13	69600000	69700000	13	69626395	69626479	85	+	miRNA
ENSOARG00000022190	2	220200000	220300000	2	220244143	220244215	73	+	snoRNA	LOC114111283
ENSOARG00000022244	2	220200000	220300000	2	220243280	220243359	80	+	snoRNA	SNORD39
ENSOARG00000022387	2	238700000	238800000	2	238725927	238726033	107	-	snRNA	U6
ENSOARG00000022859	2	91800000	91900000	2	91862325	91862426	102	-	snRNA	LOC114113334
ENSOARG00000022972	2	220200000	220300000	2	220244666	220244736	71	+	snoRNA
ENSOARG00000023165	2	29700000	29800000	2	29760312	29760413	102	+	snRNA	U6
ENSOARG00000023371	2	220200000	220300000	2	220218759	220218848	90	-	miRNA
ENSOARG00000023421	2	220200000	220300000	2	220287326	220287394	69	+	miRNA
ENSOARG00000023443	22	4400000	4500000	22	4486185	4486264	80	-	miRNA
ENSOARG00000023961	3	132800000	132900000	3	132892682	132892863	182	-	misc_RNA
ENSOARG00000024062	2	91800000	91900000	2	91845862	91845980	119	+	rRNA	5S_rRNA
ENSOARG00000024098	3	132800000	132900000	3	132898443	132898549	107	-	snRNA	U6
ENSOARG00000024137	7	70000000	70100000	7	70029523	70029629	107	-	snRNA	LOC114115972
ENSOARG00000024555	9	26900000	2.7e+07	9	26926396	26926495	100	+	miRNA
ENSOARG00000024923	5	68100000	68200000	5	68145529	68145617	89	+	miRNA
ENSOARG00000025233	4	47300000	47400000	4	47308313	47330698	22386	-	lincRNA
ENSOARG00000025326	5	84400000	84500000	5	84432692	84542717	110026	+	lincRNA
ENSOARG00000025519	1	38700000	38800000	1	38794583	38796108	1526	+	lincRNA
ENSOARG00000025520	1	38700000	38800000	1	38794583	38795508	926	-	lincRNA
ENSOARG00000025636	1	257200000	257300000	1	257214008	257215000	993	+	lincRNA
ENSOARG00000025647	1	269300000	269400000	1	269392468	269440315	47848	+	lincRNA
ENSOARG00000025787	2	91800000	91900000	2	91830491	91831664	1174	-	lincRNA
ENSOARG00000025998	3	88800000	88900000	3	88847236	88896550	49315	+	lincRNA
ENSOARG00000026167	23	16900000	1.7e+07	23	16763373	16923865	160493	+	lincRNA
ENSOARG00000026185	23	36800000	36900000	23	36774202	36856293	82092	-	lincRNA
ENSOARG00000026837	15	65300000	65400000	15	65385763	65477061	91299	+	lincRNA
ENSOARG00000027000	16	71400000	71500000	16	71451697	71457029	5333	-	lincRNA

## Sheet: SU_IHS
gene_id	CHR	BP1	BP2	chr	start_pos	end_pos	width	strand	gene_biotype	gene_name
ENSOARG00000000321	22	13600000	13700000	22	13608417	13669967	61551	-	protein_coding	IDE
ENSOARG00000001249	6	9.7e+07	97100000	6	97078068	97147726	69659	-	protein_coding	SCD5
ENSOARG00000001884	3	205900000	2.06e+08	3	205889722	205909753	20032	-	protein_coding	RIMKLB
ENSOARG00000001968	3	205900000	2.06e+08	3	205954117	205968927	14811	+	protein_coding	MFAP5
ENSOARG00000001982	3	205900000	2.06e+08	3	205985865	205999107	13243	+	protein_coding	AICDA
ENSOARG00000002190	1	193900000	1.94e+08	1	193910444	193910671	228	+	protein_coding	LOC101107565
ENSOARG00000003049	2	238100000	238200000	2	238113015	238113971	957	+	protein_coding
ENSOARG00000003071	2	238100000	238200000	2	238192847	238265280	72434	+	protein_coding	EYA3
ENSOARG00000003100	13	51200000	51300000	13	51137982	51282854	144873	+	protein_coding	DNAAF9
ENSOARG00000003161	6	98800000	98900000	6	98896474	98898954	2481	-	protein_coding
ENSOARG00000003685	13	51200000	51300000	13	51295540	51304552	9013	+	protein_coding	SLC4A11
ENSOARG00000006066	6	102800000	102900000	6	102735767	102808907	73141	+	protein_coding	LOC101113239
ENSOARG00000006299	6	102800000	102900000	6	102855265	102880713	25449	+	protein_coding
ENSOARG00000006402	1	244800000	244900000	1	244754098	244830826	76729	+	protein_coding	GK5
ENSOARG00000006427	4	95900000	9.6e+07	4	95788312	96204055	415744	-	protein_coding	PLXNA4
ENSOARG00000006450	1	244800000	244900000	1	244826378	245046712	220335	+	protein_coding	TFDP2
ENSOARG00000007167	10	12100000	12200000	10	12044912	12435823	390912	-	protein_coding	VWA8
ENSOARG00000007917	6	102800000	102900000	6	102846833	102847798	966	+	protein_coding
ENSOARG00000009178	1	256300000	256400000	1	256201090	256442108	241019	+	protein_coding	CPNE4
ENSOARG00000009321	26	18600000	18700000	26	18612291	18672322	60032	+	protein_coding	MTMR7
ENSOARG00000009386	26	18600000	18700000	26	18679972	18713343	33372	-	protein_coding	VPS37A
ENSOARG00000010382	2	171900000	172100000	2	171843771	172610259	766489	-	protein_coding	THSD7B
ENSOARG00000010634	18	54300000	54400000	18	54291753	54308926	17174	-	protein_coding	STRC
ENSOARG00000010849	18	54300000	54400000	18	54315254	54332239	16986	-	protein_coding	CATSPER2
ENSOARG00000010890	12	5.2e+07	52100000	12	52045756	52079590	33835	-	protein_coding	PDPN
ENSOARG00000010912	18	54300000	54400000	18	54338798	54352776	13979	+	protein_coding	PDIA3
ENSOARG00000010922	2	174400000	174500000	2	174154965	174433571	278607	+	protein_coding	ZRANB3
ENSOARG00000011027	2	174400000	174500000	2	174458565	174694534	235970	-	protein_coding	RAB3GAP1
ENSOARG00000011041	18	54300000	54400000	18	54354624	54358246	3623	-	protein_coding	ELL3
ENSOARG00000011107	13	53500000	53600000	13	53515533	53543235	27703	+	protein_coding	KCNQ2
ENSOARG00000011129	18	54300000	54400000	18	54373161	54374982	1822	+	protein_coding	SERF2
ENSOARG00000011155	18	54300000	54400000	18	54375911	54380551	4641	-	protein_coding	SERINC4
ENSOARG00000011175	18	54300000	54400000	18	54381048	54382244	1197	+	protein_coding
ENSOARG00000011195	13	53500000	53600000	13	53570788	53580288	9501	+	protein_coding	CHRNA4
ENSOARG00000011234	18	54300000	54400000	18	54384060	54395267	11208	-	protein_coding	MFAP1
ENSOARG00000011265	13	53500000	53600000	13	53585291	53594010	8720	-	protein_coding
ENSOARG00000011351	18	54300000	54400000	18	54397200	54445523	48324	+	protein_coding	WDR76
ENSOARG00000011406	13	53500000	53600000	13	53597334	53607032	9699	-	protein_coding	LOC101112800
ENSOARG00000011436	2	175300000	175400000	2	175253426	175595136	341711	-	protein_coding	MGAT5
ENSOARG00000013875	1	121900000	1.22e+08	1	121775150	121905495	130346	-	protein_coding	HUNK
ENSOARG00000013903	2	192200000	192300000	2	192154022	192352057	198036	-	protein_coding	STAT1
ENSOARG00000014722	3	170300000	170400000	3	170228637	170315908	87272	+	protein_coding	UTP20
ENSOARG00000015007	3	170300000	170400000	3	170323044	170331040	7997	-	protein_coding	ARL1
ENSOARG00000015018	3	170300000	170400000	3	170377920	170387993	10074	+	protein_coding	SPIC
ENSOARG00000015086	17	1.6e+07	16100000	17	16015201	16015380	180	+	protein_coding
ENSOARG00000015555	1	133600000	133700000	1	133633297	133885375	252079	-	protein_coding	NCAM2
ENSOARG00000015680	3	125900000	1.26e+08	3	125851175	125982479	131305	-	protein_coding	ATP2B1
ENSOARG00000015860	11	18800000	18900000	11	18748955	18836988	88034	+	protein_coding
ENSOARG00000015871	3	129900000	1.3e+08	3	129820311	130009094	188784	+	protein_coding	CRADD
ENSOARG00000016019	11	18800000	18900000	11	18870523	18875881	5359	+	protein_coding
ENSOARG00000016020	11	18800000	18900000	11	18877132	18882832	5701	+	protein_coding
ENSOARG00000016340	3	23500000	23600000	3	23498594	23835462	336869	-	protein_coding	NBAS
ENSOARG00000016779	3	129900000	1.3e+08	3	129964444	129964776	333	-	protein_coding
ENSOARG00000016973	9	42100000	42200000	9	42106268	42107438	1171	+	protein_coding
ENSOARG00000017011	9	42100000	42200000	9	42118013	42291040	173028	-	protein_coding	LOC101119648
ENSOARG00000018916	1	171700000	171900000	1	171579552	171717066	137515	-	protein_coding	MYH15
ENSOARG00000018967	3	179900000	1.8e+08	3	179799602	179922348	122747	-	protein_coding	CACNG2
ENSOARG00000018970	1	171700000	171900000	1	171769119	171794288	25170	-	protein_coding	CIP2A
ENSOARG00000018994	3	179900000	1.8e+08	3	179967963	179990650	22688	-	protein_coding	IFT27
ENSOARG00000019010	1	171700000	171900000	1	171810469	171912816	102348	+	protein_coding	DZIP3
ENSOARG00000019133	2	210500000	210600000	2	210410571	210602214	191644	+	protein_coding	UNC80
ENSOARG00000019272	3	180800000	180900000	3	180814967	180833876	18910	+	protein_coding	LOC101103965
ENSOARG00000019430	1	86700000	86800000	1	86788060	86794262	6203	+	protein_coding
ENSOARG00000019641	1	178900000	1.79e+08	1	178824354	179140911	316558	-	protein_coding	LSAMP
ENSOARG00000019688	2	1.65e+08	165100000	2	165042588	165043025	438	-	protein_coding	RPL26
ENSOARG00000019722	3	1.87e+08	187100000	3	186900091	187022246	122156	-	protein_coding	PPFIBP1
ENSOARG00000019741	3	1.87e+08	187100000	3	187016412	187019327	2916	+	protein_coding	C3H12orf71
ENSOARG00000020205	1	186500000	186600000	1	186571189	186616335	45147	-	protein_coding	CCDC14
ENSOARG00000020443	1	193500000	193600000	1	193142836	193556001	413166	+	protein_coding	FGF12
ENSOARG00000020446	1	193900000	1.94e+08	1	193938553	193941957	3405	-	protein_coding
ENSOARG00000020867	7	49800000	49900000	7	49750735	49856305	105571	-	protein_coding	CGNL1
ENSOARG00000021709	21	1.6e+07	16100000	21	16030453	16030561	109	+	miRNA
ENSOARG00000022171	2	57800000	57900000	2	57820039	57820140	102	+	miRNA
ENSOARG00000023504	18	54300000	54400000	18	54311864	54311946	83	+	rRNA	5S_rR
ENSOARG00000023591	1	186500000	186600000	1	186545009	186545098	90	+	miRNA
ENSOARG00000023897	6	9.7e+07	97100000	6	97042557	97042639	83	-	miRNA
ENSOARG00000023929	18	54300000	54400000	18	54374551	54374651	101	-	miRNA
ENSOARG00000024064	18	54300000	54400000	18	54339630	54339736	107	+	snRNA	U6
ENSOARG00000025657	17	1.6e+07	16100000	17	16033122	16185075	151954	-	lincRNA
ENSOARG00000025771	2	57800000	57900000	2	57856955	57927820	70866	-	lincRNA
ENSOARG00000025800	2	115700000	115800000	2	115725037	115837201	112165	-	lincRNA
ENSOARG00000025827	2	171900000	172100000	2	172031664	172062262	30599	+	lincRNA
ENSOARG00000026355	11	18800000	18900000	11	18889701	18920631	30931	+	lincRNA
ENSOARG00000026970	16	45900000	4.6e+07	16	45836119	45999387	163269	-	lincRNA
ENSOARG00000026971	16	45900000	4.6e+07	16	45840211	46041103	200893	+	lincRNA

## Sheet: SU_Taj
gene_id	CHR	BP1	BP2	chr	start_pos	end_pos	width	strand	gene_biotype	gene_name
ENSOARG00000000316	17	35100000	35200000	17	35025779	35178756	152978	-	protein_coding	BLTP1
ENSOARG00000000478	6	37300000	37400000	6	37336144	37336275	132	-	protein_coding
ENSOARG00000000512	13	21700000	21800000	13	21673715	21792885	119171	-	protein_coding
ENSOARG00000000537	6	12400000	12500000	6	12362227	12719843	357617	-	protein_coding	ANK2
ENSOARG00000000698	13	21900000	2.2e+07	13	21878329	22040516	162188	+	protein_coding	MLLT10
ENSOARG00000000778	4	51600000	51700000	4	51540365	51625496	85132	-	protein_coding	MET
ENSOARG00000000948	15	72000000	72100000	15	71980443	72147444	167002	+	protein_coding	HSD17B12
ENSOARG00000000998	13	67400000	67500000	13	67351278	67419084	67807	+	protein_coding	DHX35
ENSOARG00000001072	17	35400000	35500000	17	35449323	35500955	51633	+	protein_coding	TRPC3
ENSOARG00000001332	8	66600000	66700000	8	66565201	66637042	71842	+	protein_coding	VTA1
ENSOARG00000001841	13	22700000	22800000	13	22708358	22894220	185863	-	protein_coding	PIP4K2A
ENSOARG00000001866	11	34400000	34500000	11	34412691	34421977	9287	-	protein_coding	NT5M
ENSOARG00000001874	8	68700000	68800000	8	68645618	69133481	487864	+	protein_coding	UTRN
ENSOARG00000001923	11	34400000	34500000	11	34428940	34446427	17488	+	protein_coding	COPS3
ENSOARG00000002034	11	34400000	34500000	11	34462720	34474688	11969	+	protein_coding	FLCN
ENSOARG00000002043	11	34400000	34500000	11	34481641	34484324	2684	+	protein_coding	PLD6
ENSOARG00000002141	8	70300000	70400000	8	70235268	70670365	435098	+	protein_coding	GRM1
ENSOARG00000002206	11	34400000	34500000	11	34495576	34562699	67124	-	protein_coding	MPRIP
ENSOARG00000002300	9	77400000	77500000	9	77057424	77839842	782419	-	protein_coding	VPS13B
ENSOARG00000002693	22	22800000	22900000	22	22638602	22803964	165363	+	protein_coding	CNNM2
ENSOARG00000003009	22	22800000	22900000	22	22815930	22888157	72228	-	protein_coding	NT5C2
ENSOARG00000003040	17	39800000	39900000	17	39749153	39885001	135849	+	protein_coding	C17H4orf45
ENSOARG00000003056	1	103700000	103800000	1	103716893	103727965	11073	-	protein_coding	PMVK
ENSOARG00000003126	1	103700000	103800000	1	103744436	103759959	15524	-	protein_coding	PBXIP1
ENSOARG00000003199	1	103700000	103800000	1	103762149	103770246	8098	-	protein_coding	SHC1
ENSOARG00000003221	3	154900000	1.55e+08	3	154824770	154914055	89286	-	protein_coding	TBC1D30
ENSOARG00000003247	3	154900000	1.55e+08	3	154929508	154975699	46192	+	protein_coding	GNS
ENSOARG00000003292	1	103700000	103800000	1	103771737	103775086	3350	+	protein_coding	CKS1B
ENSOARG00000003310	1	103700000	103800000	1	103778402	103783997	5596	+	protein_coding	FLAD1
ENSOARG00000003333	1	103700000	103800000	1	103799046	103807280	8235	+	protein_coding	ZBTB7B
ENSOARG00000003339	3	154900000	1.55e+08	3	154993195	155069159	75965	-	protein_coding	RASSF3
ENSOARG00000003344	8	75600000	75700000	8	75378787	75701170	322384	+	protein_coding	ESR1
ENSOARG00000003354	17	39800000	39900000	17	39876313	39943090	66778	-	protein_coding	FNIP2
ENSOARG00000003416	2	238700000	238800000	2	238735637	238753198	17562	+	protein_coding	WASF2
ENSOARG00000003527	2	238700000	238800000	2	238777057	238779866	2810	+	protein_coding	CD164L2
ENSOARG00000003550	2	238700000	238800000	2	238790273	238803401	13129	+	protein_coding	MAP3K6
ENSOARG00000003729	5	56300000	56400000	5	56281739	56342728	60990	-	protein_coding	JAKMIP2
ENSOARG00000003817	25	10400000	10500000	25	10061438	10523859	462422	+	protein_coding	RYR2
ENSOARG00000004016	6	37300000	37400000	6	37256548	37333851	77304	+	protein_coding	NCAPG
ENSOARG00000004213	13	25600000	25700000	13	25551112	25708589	157478	+	protein_coding	MYO3A
ENSOARG00000004249	6	37300000	37400000	6	37353368	37356405	3038	-	protein_coding
ENSOARG00000004333	6	37300000	37400000	6	37365236	37452332	87097	-	protein_coding	LCORL
ENSOARG00000004378	12	2800000	2900000	12	2818397	2822506	4110	-	protein_coding	RAB29
ENSOARG00000004412	11	34400000	34500000	11	34495182	34495274	93	-	protein_coding
ENSOARG00000004441	12	2800000	2900000	12	2844342	2860718	16377	-	protein_coding	SLC41A1
ENSOARG00000004644	12	2800000	2900000	12	2879446	2920423	40978	-	protein_coding	PM20D1
ENSOARG00000004797	1	236600000	236700000	1	236521435	236666732	145298	+	protein_coding	WWTR1
ENSOARG00000004841	1	236600000	236700000	1	236691318	236719042	27725	-	protein_coding	TM4SF4
ENSOARG00000004978	18	66200000	66300000	18	66251073	66299780	48708	+	protein_coding	TRAF3
ENSOARG00000005001	13	25800000	2.6e+07	13	25802128	25807033	4906	+	protein_coding	GJD4
ENSOARG00000005011	2	142500000	142600000	2	142467231	142560694	93464	+	protein_coding	TTC21B
ENSOARG00000005042	18	39100000	39200000	18	39035982	39382139	346158	-	protein_coding	PRKD1
ENSOARG00000005217	24	7500000	7600000	24	7524698	7539289	14592	+	protein_coding	METTL22
ENSOARG00000005583	13	73400000	73500000	13	73399575	73401407	1833	+	protein_coding
ENSOARG00000005593	13	73400000	73500000	13	73445654	73450295	4642	+	protein_coding
ENSOARG00000005662	13	73400000	73500000	13	73450574	73487091	36518	+	protein_coding
ENSOARG00000005758	13	73400000	73500000	13	73459562	73466256	6695	+	protein_coding
ENSOARG00000005774	1	243400000	243500000	1	243126228	243781259	655032	+	protein_coding
ENSOARG00000006004	1	27200000	27300000	1	27154431	27247544	93114	+	protein_coding	LOC101117285
ENSOARG00000006011	9	49800000	49900000	9	49580839	49881583	300745	-	protein_coding	STAU2
ENSOARG00000006190	13	74000000	74100000	13	74008160	74010250	2091	+	protein_coding
ENSOARG00000006196	13	74000000	74100000	13	74014924	74016152	1229	-	protein_coding
ENSOARG00000006203	13	74000000	74100000	13	74017572	74021380	3809	+	protein_coding
ENSOARG00000006282	13	74000000	74100000	13	74043413	74046305	2893	+	protein_coding
ENSOARG00000006310	13	74000000	74100000	13	74088649	74097806	9158	-	protein_coding	WFDC3
ENSOARG00000006414	10	2500000	2600000	10	2443221	2820005	376785	+	protein_coding	DIAPH3
ENSOARG00000006427	4	96100000	96300000	4	95788312	96204055	415744	-	protein_coding	PLXNA4
ENSOARG00000006515	10	84300000	84400000	10	84344246	84506524	162279	+	protein_coding	COL4A2
ENSOARG00000006634	1	103700000	103800000	1	103784592	103784774	183	+	protein_coding
ENSOARG00000006865	15	61700000	61800000	15	61745014	61745220	207	-	protein_coding
ENSOARG00000007003	17	8300000	8400000	17	7861858	8376745	514888	+	protein_coding
ENSOARG00000007436	6	104100000	104200000	6	104185599	104302380	116782	+	protein_coding	STX18
ENSOARG00000007848	11	8000000	8100000	11	7641415	8038744	397330	+	protein_coding	MSI2
ENSOARG00000008057	26	14900000	1.5e+07	26	14911544	14919402	7859	+	protein_coding	TLR3
ENSOARG00000008084	2	28200000	28300000	2	28059615	28213657	154043	-	protein_coding	WNK2
ENSOARG00000008116	2	28200000	28300000	2	28253520	28262966	9447	+	protein_coding	NINJ1
ENSOARG00000008125	2	28200000	28300000	2	28273909	28276373	2465	-	protein_coding
ENSOARG00000008126	26	14900000	1.5e+07	26	14936734	14974921	38188	+	protein_coding	FAM149A
ENSOARG00000008188	5	59900000	60000000	5	59886223	59934603	48381	-	protein_coding	ANXA6
ENSOARG00000008195	26	14900000	1.5e+07	26	14981310	14999315	18006	+	protein_coding	LOC101116121
ENSOARG00000008250	26	14900000	1.5e+07	26	14999909	15021334	21426	+	protein_coding	KLKB1
ENSOARG00000008399	5	59900000	60000000	5	59966926	59985787	18862	-	protein_coding	CCDC69
ENSOARG00000008491	2	29700000	29800000	2	29669631	29718984	49354	+	protein_coding	SLC35D2
ENSOARG00000008514	2	29700000	29800000	2	29735529	29785885	50357	+	protein_coding	HSD17B3
ENSOARG00000008618	25	30000000	30100000	25	29891406	30432039	540634	+	protein_coding	ADK
ENSOARG00000008628	25	30000000	30100000	25	30082607	30085933	3327	+	protein_coding
ENSOARG00000008662	15	77000000	77100000	15	77033136	77091665	58530	+	protein_coding
ENSOARG00000008673	15	77000000	77100000	15	77096910	77098750	1841	-	protein_coding
ENSOARG00000008807	21	25000000	25100000	21	25034832	25052009	17178	+	protein_coding	E2F8
ENSOARG00000008913	21	25000000	25100000	21	25087067	25097260	10194	+	protein_coding	CSRP3
ENSOARG00000009123	15	77800000	77900000	15	77771287	77806161	34875	+	protein_coding	P2RX3
ENSOARG00000009216	15	77800000	77900000	15	77816389	77820062	3674	-	protein_coding	LOC101119933
ENSOARG00000009254	15	77800000	77900000	15	77828987	77834803	5817	-	protein_coding	LOC101105274
ENSOARG00000009339	15	77800000	77900000	15	77844331	77897137	52807	-	protein_coding	LOC101105022
ENSOARG00000009455	20	34500000	34600000	20	34597153	34597799	647	-	protein_coding
ENSOARG00000009781	23	37300000	37400000	23	37272910	37394196	121287	+	protein_coding	SMCHD1
ENSOARG00000009802	2	39100000	39200000	2	39087769	39171020	83252	-	protein_coding	PPP2R2A
ENSOARG00000010027	4	29000000	29100000	4	29066166	29156173	90008	+	protein_coding	ITGB8
ENSOARG00000010048	22	42900000	4.3e+07	22	42927989	42939660	11672	-	protein_coding	OAT
ENSOARG00000010209	22	42900000	4.3e+07	22	42969603	42972386	2784	-	protein_coding
ENSOARG00000010628	12	69300000	69400000	12	69291420	69322562	31143	+	protein_coding	PACC1
ENSOARG00000010714	12	17500000	17600000	12	16999001	17981947	982947	-	protein_coding
ENSOARG00000010733	19	35700000	35800000	19	35638398	36053488	415091	+	protein_coding	MAGI1
ENSOARG00000010759	12	69300000	69400000	12	69326137	69393221	67085	-	protein_coding	PPP2R5A
ENSOARG00000010872	15	78500000	78600000	15	78493970	78662782	168813	-	protein_coding
ENSOARG00000010877	15	78500000	78600000	15	78513252	78523846	10595	+	protein_coding
ENSOARG00000011127	20	38500000	38600000	20	38458619	38657524	198906	+	protein_coding	KIF13A
ENSOARG00000011267	9	64500000	64600000	9	63608850	65007715	1398866	+	protein_coding	LOC101116738
ENSOARG00000011368	12	69800000	69900000	12	69778803	69860630	81828	+	protein_coding	LPGAT1
ENSOARG00000011471	15	76800000	76900000	15	76826527	76827465	939	+	protein_coding	LOC114118327
ENSOARG00000011609	15	76800000	76900000	15	76855071	76856039	969	+	protein_coding	LOC101109389
ENSOARG00000011625	15	76800000	76900000	15	76866566	76867501	936	+	protein_coding	LOC101109644
ENSOARG00000011668	15	42300000	42400000	15	42177016	42452587	275572	+	protein_coding	SBF2
ENSOARG00000011689	20	9400000	9500000	20	9378177	9403285	25109	+	protein_coding	DEF6
ENSOARG00000011785	20	9400000	9500000	20	9408372	9492510	84139	+	protein_coding	PPARD
ENSOARG00000011846	3	165000000	165100000	3	165067364	165195408	128045	-	protein_coding
ENSOARG00000011957	2	52600000	52700000	2	52594675	52607206	12532	+	protein_coding	CD72
ENSOARG00000011970	2	52600000	52700000	2	52603605	52607846	4242	-	protein_coding	TESK1
ENSOARG00000011985	2	52600000	52700000	2	52616756	52618641	1886	+	protein_coding	FAM166B
ENSOARG00000011991	1	117300000	117400000	1	117282582	117349091	66510	+	protein_coding	STYXL2
ENSOARG00000012003	2	52600000	52700000	2	52619243	52632387	13145	-	protein_coding	RUSC2
ENSOARG00000012027	2	52600000	52700000	2	52695717	52765806	70090	-	protein_coding	LOC101109422
ENSOARG00000012115	15	42300000	42400000	15	42307442	42309134	1693	-	protein_coding
ENSOARG00000012183	15	77000000	77100000	15	77009259	77010248	990	+	protein_coding
ENSOARG00000012198	15	77000000	77100000	15	77029225	77030181	957	+	protein_coding	LOC101102756
ENSOARG00000012335	15	77000000	77100000	15	77069503	77070459	957	-	protein_coding	LOC101114053
ENSOARG00000012446	16	41600000	41700000	16	41636677	41637701	1025	-	protein_coding
ENSOARG00000012525	16	41900000	4.2e+07	16	41880438	41997943	117506	+	protein_coding	DROSHA
ENSOARG00000012538	4	103300000	103400000	4	103303379	103337500	34122	-	protein_coding	KDM7A
ENSOARG00000012806	16	51100000	51200000	16	51055562	51428550	372989	+	protein_coding	CDH12
ENSOARG00000012882	13	31800000	31900000	13	31828331	32071214	242884	+	protein_coding	CACNB2
ENSOARG00000012895	16	51100000	51200000	16	51157188	51157755	568	-	protein_coding
ENSOARG00000012905	15	78500000	78600000	15	78588099	78589037	939	+	protein_coding	LOC101103181
ENSOARG00000012911	8	48300000	48400000	8	48260082	48482195	222114	+	protein_coding	RNGTT
ENSOARG00000012912	17	17600000	17700000	17	17510865	17690533	179669	+	protein_coding	MAML3
ENSOARG00000012972	16	56300000	56400000	16	56230138	56375993	145856	+	protein_coding	MYO10
ENSOARG00000012987	17	17600000	17700000	17	17697870	17732659	34790	-	protein_coding	MGST2
ENSOARG00000013030	9	32700000	32800000	9	32778177	32780624	2448	-	protein_coding	SNAI2
ENSOARG00000013204	6	87200000	87300000	6	87097877	87386270	288394	-	protein_coding	ADAMTS3
ENSOARG00000013712	4	32800000	32900000	4	32644654	32815080	170427	+	protein_coding
ENSOARG00000013799	4	32800000	32900000	4	32821926	32832993	11068	-	protein_coding
ENSOARG00000014066	20	24400000	24500000	20	24424618	24433376	8759	-	protein_coding	IL17F
ENSOARG00000014143	20	24400000	24500000	20	24477537	24494074	16538	-	protein_coding	MCM3
ENSOARG00000015285	3	118800000	118900000	3	118732543	118997463	264921	+	protein_coding	TMTC2
ENSOARG00000015357	6	64500000	64600000	6	64551362	64633460	82099	-	protein_coding	GABRG1
ENSOARG00000015465	18	58600000	58700000	18	58652398	58699822	47425	-	protein_coding	DICER1
ENSOARG00000015555	1	133700000	133800000	1	133633297	133885375	252079	-	protein_coding	NCAM2
ENSOARG00000015570	15	44500000	44600000	15	44494449	44517443	22995	+	protein_coding	OVCH2
ENSOARG00000015682	15	44500000	44600000	15	44541659	44549244	7586	+	protein_coding	LOC101106282
ENSOARG00000015701	2	199100000	199200000	2	198980086	199131911	151826	+	protein_coding
ENSOARG00000015723	2	199100000	199200000	2	199173723	199367922	194200	+	protein_coding	PLCL1
ENSOARG00000015802	4	37400000	37500000	4	37426094	37899047	472954	+	protein_coding	PCLO
ENSOARG00000015878	2	113700000	113800000	2	113730671	113749783	19113	+	protein_coding	LOC101104720
ENSOARG00000015882	15	44500000	44600000	15	44557277	44676789	119513	-	protein_coding
ENSOARG00000015891	2	113700000	113800000	2	113755701	113781222	25522	-	protein_coding	FAM168B
ENSOARG00000016040	22	12800000	12900000	22	12742148	12812648	70501	+	protein_coding	HECTD2
ENSOARG00000016057	15	60600000	60700000	15	60516508	60755732	239225	+	protein_coding	ELP4
ENSOARG00000016176	9	39300000	39400000	9	39170132	39303273	133142	+	protein_coding	CHD7
ENSOARG00000016340	3	23500000	23600000	3	23498594	23835462	336869	-	protein_coding	NBAS
ENSOARG00000016365	9	93800000	93900000	9	93882589	93891060	8472	+	protein_coding
ENSOARG00000016559	1	143100000	143200000	1	143163495	143505441	341947	+	protein_coding	ROBO2
ENSOARG00000016584	2	121500000	121600000	2	121483131	121561727	78597	-	protein_coding	FAM171B
ENSOARG00000016607	2	121500000	121600000	2	121567325	121672421	105097	-	protein_coding	ITGAV
ENSOARG00000016633	2	122300000	122400000	2	122387092	122387674	583	+	protein_coding
ENSOARG00000016840	15	61700000	61800000	15	61710816	61724591	13776	+	protein_coding	PRRG4
ENSOARG00000016893	15	61700000	61800000	15	61782640	61824649	42010	+	protein_coding	QSER1
ENSOARG00000016962	1	152400000	152500000	1	152347461	152734522	387062	+	protein_coding	CADM2
ENSOARG00000017142	15	42300000	42400000	15	42304685	42306520	1836	-	protein_coding
ENSOARG00000017153	1	155600000	155700000	1	155657166	156061625	404460	+	protein_coding	LOC101122744
ENSOARG00000017244	13	57400000	57500000	13	57427319	57437554	10236	+	protein_coding	ANKRD60
ENSOARG00000017326	13	57400000	57500000	13	57472565	57487644	15080	-	protein_coding	C13H20orf85
ENSOARG00000017355	3	134800000	134900000	3	134813142	134814094	953	+	protein_coding
ENSOARG00000017368	3	134800000	134900000	3	134816952	134819829	2878	-	protein_coding	DAZAP2
ENSOARG00000017381	3	134800000	134900000	3	134849158	134869705	20548	+	protein_coding	POU6F1
ENSOARG00000017390	3	134800000	134900000	3	134877931	134924951	47021	+	protein_coding	TFCP2
ENSOARG00000017461	3	174800000	174900000	3	174783567	174901524	117958	+	protein_coding	POLR3B
ENSOARG00000017816	3	175400000	175500000	3	175346821	175432659	85839	-	protein_coding	CRY1
ENSOARG00000017881	17	34700000	34800000	17	34778947	34786075	7129	+	protein_coding	IL21
ENSOARG00000018281	1	164100000	164200000	1	164165885	164238255	72371	-	protein_coding	IMPG2
ENSOARG00000018405	5	99200000	99300000	5	99119457	99319778	200322	+	protein_coding	PAM
ENSOARG00000018607	5	99500000	99600000	5	99509492	99557151	47660	+	protein_coding
ENSOARG00000018610	5	99500000	99600000	5	99566182	99566611	430	+	pseudogene
ENSOARG00000018981	1	85400000	85500000	1	85404486	85438161	33676	+	protein_coding	GPSM2
ENSOARG00000018992	15	64500000	64600000	15	64391703	64502507	110805	+	protein_coding
ENSOARG00000019005	1	85400000	85500000	1	85441528	85455741	14214	-	protein_coding	CLCC1
ENSOARG00000019016	1	85400000	85500000	1	85477850	85539847	61998	-	protein_coding	WDR47
ENSOARG00000019017	12	61800000	61900000	12	61810410	61835896	25487	-	protein_coding	RGS8
ENSOARG00000019046	12	61800000	61900000	12	61890321	61893284	2964	+	protein_coding
ENSOARG00000019189	1	6900000	7000000	1	6959525	6970726	11202	+	protein_coding	HJURP
ENSOARG00000019204	1	6900000	7000000	1	6977241	7027543	50303	-	protein_coding
ENSOARG00000019647	2	219600000	219700000	2	219589375	219607794	18420	-	protein_coding	ZNF142
ENSOARG00000019649	2	219600000	219700000	2	219609575	219616410	6836	+	protein_coding	LOC101111607
ENSOARG00000019655	1	182000000	182100000	1	182069331	182242308	172978	-	protein_coding	IGSF11
ENSOARG00000019660	3	186100000	186200000	3	185939359	186263504	324146	-	protein_coding	CCDC91
ENSOARG00000019664	2	219600000	219700000	2	219612596	219620595	8000	-	protein_coding	RNF25
ENSOARG00000019667	2	219600000	219700000	2	219621619	219651960	30342	+	protein_coding	STK36
ENSOARG00000019690	2	219600000	219700000	2	219675816	219694835	19020	+	protein_coding	TTLL4
ENSOARG00000019965	7	26700000	26800000	7	26459349	26748628	289280	+	protein_coding	FMN1
ENSOARG00000019977	1	184200000	184300000	1	183898068	184274141	376074	+	protein_coding	STXBP5L
ENSOARG00000020009	1	184200000	184300000	1	184232538	184335029	102492	-	protein_coding	POLQ
ENSOARG00000020101	7	32600000	32700000	7	32613750	32718127	104378	+	protein_coding	EIF2AK4
ENSOARG00000020103	3	189900000	1.9e+08	3	189876216	189991547	115332	+	protein_coding	BCAT1
ENSOARG00000020171	1	92500000	92600000	1	92420223	92515984	95762	+	protein_coding	SLC22A15
ENSOARG00000020194	1	92500000	92600000	1	92566785	92597203	30419	+	protein_coding	MAB21L3
ENSOARG00000020326	1	15300000	15400000	1	15252384	15308122	55739	+	protein_coding	CTPS1
ENSOARG00000020331	1	15300000	15400000	1	15312913	15316441	3529	-	protein_coding
ENSOARG00000020350	1	15300000	15400000	1	15323047	15539351	216305	-	protein_coding	SCMH1
ENSOARG00000020377	1	190000000	190100000	1	189762665	190029297	266633	-	protein_coding	DLG1
ENSOARG00000020475	1	195600000	195700000	1	195432376	195608284	175909	+	protein_coding	P3H2
ENSOARG00000020478	1	195600000	195700000	1	195682402	195845074	162673	-	protein_coding	TP63
ENSOARG00000020732	1	212500000	212600000	1	212387687	212657350	269664	+	protein_coding	SPATA16
ENSOARG00000020797	7	44000000	44100000	7	44019267	44048143	28877	-	protein_coding	TPM1
ENSOARG00000021101	7	66500000	66600000	7	66521585	66570000	48416	-	protein_coding	EXOC5
ENSOARG00000021102	7	66500000	66600000	7	66558774	66559234	461	-	pseudogene
ENSOARG00000021103	7	66500000	66600000	7	66570646	66588846	18201	+	protein_coding	AP5M1
ENSOARG00000021219	1	258700000	258800000	1	258769876	258769978	103	-	snRNA	U6
ENSOARG00000021581	2	28200000	28300000	2	28278553	28278679	127	+	snoRNA	LOC114113404
ENSOARG00000021636	16	36400000	36500000	16	36430498	36430604	107	-	snRNA	LOC114118789
ENSOARG00000021717	12	69300000	69400000	12	69386706	69386806	101	-	snRNA	U6
ENSOARG00000021784	1	85400000	85500000	1	85415302	85415636	335	+	misc_RNA	RNaseP_nuc
ENSOARG00000021965	4	23300000	23400000	4	23380342	23380444	103	-	snRNA	LOC114114683
ENSOARG00000022025	16	56300000	56400000	16	56323058	56323147	90	+	miRNA
ENSOARG00000022230	26	27500000	27600000	26	27571000	27571081	82	+	miRNA
ENSOARG00000022374	1	85400000	85500000	1	85412860	85412990	131	+	snoRNA	LOC114111279
ENSOARG00000022387	2	238700000	238800000	2	238725927	238726033	107	-	snRNA	U6
ENSOARG00000022774	3	186100000	186200000	3	186118933	186119039	107	-	snRNA	LOC114114162
ENSOARG00000022944	12	69800000	69900000	12	69855026	69855112	87	+	miRNA
ENSOARG00000023165	2	29700000	29800000	2	29760312	29760413	102	+	snRNA	U6
ENSOARG00000023246	1	103700000	103800000	1	103750631	103750762	132	+	snoRNA	LOC114111322
ENSOARG00000023583	3	118800000	118900000	3	118882021	118882121	101	+	snRNA	U6
ENSOARG00000023608	9	64500000	64600000	9	64570292	64570382	91	-	miRNA
ENSOARG00000023848	3	189900000	1.9e+08	3	189990742	189990851	110	+	miRNA
ENSOARG00000024122	13	22700000	22800000	13	22714896	22714975	80	-	miRNA
ENSOARG00000024321	7	66500000	66600000	7	66594647	66594778	132	-	snoRNA	SNORA72
ENSOARG00000024521	3	154900000	1.55e+08	3	154908671	154908757	87	+	miRNA
ENSOARG00000024582	2	169100000	169200000	2	169100583	169100769	187	+	misc_RNA
ENSOARG00000024748	13	25800000	2.6e+07	13	25950193	25950315	123	-	snRNA	LOC114117672
ENSOARG00000024765	26	17700000	17800000	26	17702415	17702512	98	+	snRNA	U6
ENSOARG00000024821	6	104100000	104200000	6	104182873	104182979	107	+	snRNA	LOC121820501
ENSOARG00000024850	15	44500000	44600000	15	44524030	44524133	104	-	snRNA	LOC114118618
ENSOARG00000024926	24	7500000	7600000	24	7521851	7521935	85	+	rRNA	5S_rRNA
ENSOARG00000025133	7	32600000	32700000	7	32635356	32635457	102	-	snRNA	LOC114115908
ENSOARG00000025154	11	8000000	8100000	11	8033046	8033137	92	-	miRNA
ENSOARG00000025462	12	61800000	61900000	12	61898844	61901555	2712	-	lincRNA
ENSOARG00000025518	1	37900000	3.8e+07	1	37923485	37929107	5623	+	lincRNA
ENSOARG00000025588	1	169200000	169300000	1	169229774	169237355	7582	-	lincRNA
ENSOARG00000025658	17	17600000	17700000	17	17669436	17673568	4133	-	lincRNA
ENSOARG00000025669	17	34700000	34800000	17	34730032	34736009	5978	-	lincRNA
ENSOARG00000026239	13	49200000	49300000	13	49259441	49380255	120815	-	lincRNA
ENSOARG00000026322	10	69700000	69800000	10	69698774	69701603	2830	+	lincRNA
ENSOARG00000026516	9	32700000	32800000	9	32671514	32718300	46787	+	lincRNA
ENSOARG00000026557	9	93800000	93900000	9	93857057	93860054	2998	-	lincRNA
ENSOARG00000026790	26	17700000	17800000	26	17697255	17701110	3856	-	lincRNA
ENSOARG00000026845	15	77800000	77900000	15	77844508	77896370	51863	+	lincRNA
ENSOARG00000026848	15	78500000	78600000	15	78477112	78505403	28292	+	lincRNA

## Sheet: TX_IHS
gene_id	CHR	BP1	BP2	chr	start_pos	end_pos	width	strand	gene_biotype	gene_name
ENSOARG00000000690	1	215600000	215700000	1	215590460	215608486	18027	+	protein_coding	LRRC34
ENSOARG00000000757	1	215600000	215700000	1	215619020	215633124	14105	-	protein_coding	MYNN
ENSOARG00000000805	1	215600000	215700000	1	215639851	215641505	1655	+	protein_coding	ACTRT3
ENSOARG00000001169	10	7.1e+07	71100000	10	70992196	71034209	42014	-	protein_coding
ENSOARG00000001223	4	104800000	104900000	4	104805255	104806142	888	+	protein_coding	TAS2R4
ENSOARG00000002072	3	2.06e+08	206100000	3	206035174	206040784	5611	-	protein_coding	LOC101105238
ENSOARG00000002084	3	2.06e+08	206100000	3	206061807	206069747	7941	-	protein_coding	LOC101103967
ENSOARG00000002095	3	2.06e+08	206100000	3	206072680	206073050	371	+	protein_coding
ENSOARG00000002111	3	2.06e+08	206100000	3	206093235	206099149	5915	+	protein_coding	LOC101104982
ENSOARG00000003092	3	206600000	206700000	3	206582108	206658561	76454	+	protein_coding
ENSOARG00000003159	3	206600000	206700000	3	206664750	206676737	11988	+	protein_coding
ENSOARG00000004818	8	86900000	8.7e+07	8	86962347	86962766	420	+	pseudogene
ENSOARG00000007641	3	207800000	207900000	3	207795433	207803770	8338	+	protein_coding	NOP2
ENSOARG00000007751	3	207800000	207900000	3	207804398	207816560	12163	+	protein_coding	IFFO1
ENSOARG00000007831	6	104600000	104700000	6	104589460	104773099	183640	-	protein_coding	SLC2A9
ENSOARG00000007894	3	207800000	207900000	3	207818504	207822814	4311	-	protein_coding	GAPDH
ENSOARG00000008036	3	207800000	207900000	3	207825957	207850337	24381	-	protein_coding	NCAPD2
ENSOARG00000008053	2	155700000	155800000	2	155679300	155714308	35009	-	protein_coding	ARL6IP6
ENSOARG00000008158	2	155700000	155800000	2	155715293	155772803	57511	+	protein_coding	PRPF40A
ENSOARG00000008170	3	207800000	207900000	3	207852108	207852994	887	+	protein_coding	MRPL51
ENSOARG00000008237	3	207800000	207900000	3	207867834	207869522	1689	+	protein_coding	VAMP1
ENSOARG00000008253	3	207800000	207900000	3	207872657	207878690	6034	-	protein_coding	TAPBPL
ENSOARG00000008264	2	155700000	155800000	2	155780756	155989254	208499	-	protein_coding	FMNL2
ENSOARG00000008332	3	207800000	207900000	3	207881562	207886152	4591	-	protein_coding	CD27
ENSOARG00000008529	3	2.08e+08	208100000	3	207987247	208002715	15469	-	protein_coding	PLEKHG6
ENSOARG00000008605	3	2.08e+08	208100000	3	208069062	208082480	13419	-	protein_coding	CD9
ENSOARG00000009243	3	209200000	209300000	3	209224155	209225921	1767	-	protein_coding
ENSOARG00000013475	3	2.13e+08	213100000	3	213006084	213044374	38291	+	protein_coding
ENSOARG00000013489	3	2.13e+08	213100000	3	213054889	213068085	13197	-	protein_coding	ATP6V1E1
ENSOARG00000013505	3	2.13e+08	213100000	3	213082980	213121593	38614	+	protein_coding
ENSOARG00000013692	2	191800000	191900000	2	191833315	191835652	2338	+	protein_coding
ENSOARG00000013710	2	191800000	191900000	2	191895009	191896931	1923	+	protein_coding
ENSOARG00000013903	2	192300000	192400000	2	192154022	192352057	198036	-	protein_coding	STAT1
ENSOARG00000013956	3	213500000	213600000	3	213501954	213503025	1072	+	protein_coding
ENSOARG00000013969	3	213500000	213600000	3	213505748	213510496	4749	+	protein_coding	NOL12
ENSOARG00000014071	3	213500000	213600000	3	213524467	213575136	50670	+	protein_coding	TRIOBP
ENSOARG00000014099	4	104800000	104900000	4	104829442	104834916	5475	-	protein_coding	PRSS37
ENSOARG00000014147	4	104800000	104900000	4	104840019	104857579	17561	+	protein_coding	LOC101109961
ENSOARG00000014195	2	193500000	193600000	2	193228532	193510876	282345	-	protein_coding	TMEFF2
ENSOARG00000014249	4	104800000	104900000	4	104861325	104862785	1461	+	pseudogene
ENSOARG00000014262	4	104800000	104900000	4	104871057	104891231	20175	+	protein_coding	LOC101110500
ENSOARG00000014724	1	215600000	215700000	1	215610523	215611725	1203	+	protein_coding
ENSOARG00000014864	1	221800000	221900000	1	221877400	221878572	1173	+	protein_coding	LOC101103029
ENSOARG00000014991	2	101900000	1.02e+08	2	101998184	102034449	36266	+	protein_coding	EXTL3
ENSOARG00000015111	2	198100000	198200000	2	198114247	198186839	72593	-	protein_coding	PGAP1
ENSOARG00000015246	2	198400000	198500000	2	198241881	198427568	185688	-	protein_coding	ANKRD44
ENSOARG00000015701	2	199100000	199200000	2	198980086	199131911	151826	+	protein_coding
ENSOARG00000015723	2	199100000	199200000	2	199173723	199367922	194200	+	protein_coding	PLCL1
ENSOARG00000015916	3	130600000	130800000	3	130427975	130675880	247906	-	protein_coding	CEP83
ENSOARG00000015940	3	130600000	130800000	3	130669753	130842503	172751	-	protein_coding	TMCC3
ENSOARG00000016228	3	132100000	132200000	3	132107083	132114766	7684	+	protein_coding	NFE2
ENSOARG00000016231	2	201900000	2.02e+08	2	201944630	202012588	67959	+	protein_coding	LOC101104808
ENSOARG00000016240	3	132100000	132200000	3	132116058	132122020	5963	-	protein_coding	HNRNPA1
ENSOARG00000016251	3	132100000	132200000	3	132139439	132149313	9875	+	protein_coding	CBX5
ENSOARG00000016261	3	132100000	132200000	3	132195893	132197652	1760	+	protein_coding	SMUG1
ENSOARG00000016352	3	132400000	132500000	3	132411703	132413486	1784	-	protein_coding	HOXC12
ENSOARG00000016363	3	132400000	132500000	3	132422835	132429375	6541	-	protein_coding	HOXC13
ENSOARG00000016412	3	214600000	214700000	3	214647932	214666037	18106	-	protein_coding	PDGFB
ENSOARG00000016650	2	202200000	202400000	2	202198604	202211978	13375	+	protein_coding	NIF3L1
ENSOARG00000016665	2	202200000	202400000	2	202218114	202247518	29405	-	protein_coding	ORC2
ENSOARG00000016693	3	214900000	2.15e+08	3	214920531	214924436	3906	+	protein_coding	LOC101107085
ENSOARG00000016741	2	202200000	202400000	2	202268654	202303265	34612	-	protein_coding	HYCC2
ENSOARG00000016775	3	214900000	2.15e+08	3	214930338	214931586	1249	+	protein_coding	ATF4
ENSOARG00000016782	2	125800000	125900000	2	125867867	125913602	45736	-	protein_coding	DNAJC10
ENSOARG00000016785	3	214900000	2.15e+08	3	214934657	214937869	3213	-	protein_coding	RPS19BP1
ENSOARG00000016831	2	202200000	202400000	2	202337476	202340818	3343	+	protein_coding	NDUFB3
ENSOARG00000016839	2	202200000	202400000	2	202342323	202343707	1385	-	pseudogene
ENSOARG00000016852	2	202200000	202400000	2	202371262	202420867	49606	+	protein_coding	CFLAR
ENSOARG00000016943	2	129800000	129900000	2	129780255	129869619	89365	+	protein_coding	LOC101122080
ENSOARG00000016974	3	133700000	133800000	3	133704094	133709834	5741	+	protein_coding	KRT5
ENSOARG00000016989	3	133700000	133800000	3	133710120	133871384	161265	-	protein_coding	LOC101112805
ENSOARG00000017002	3	133700000	133800000	3	133722475	133727191	4717	+	protein_coding	KRT6A
ENSOARG00000017016	3	133700000	133800000	3	133739439	133744414	4976	+	protein_coding	LOC101111178
ENSOARG00000017027	3	215200000	215300000	3	215160658	215244507	83850	-	protein_coding	ENTHD1
ENSOARG00000017035	3	133700000	133800000	3	133772163	133781755	9593	+	protein_coding	LOC101112555
ENSOARG00000017049	3	133700000	133800000	3	133783764	133795772	12009	+	protein_coding	LOC101111440
ENSOARG00000017063	3	133700000	133800000	3	133799936	133812021	12086	+	protein_coding	KRT82
ENSOARG00000017068	2	202600000	202700000	2	202607127	202687964	80838	-	protein_coding	TRAK2
ENSOARG00000017108	3	215200000	215300000	3	215254318	215323045	68728	+	protein_coding	GRAP2
ENSOARG00000017141	2	202600000	202700000	2	202692205	202722105	29901	+	protein_coding	STRADB
ENSOARG00000018031	3	163600000	163700000	3	163639795	163640730	936	-	protein_coding	LOC101107184
ENSOARG00000018059	3	163600000	163700000	3	163661862	163662809	948	-	protein_coding	LOC101107433
ENSOARG00000018073	3	163600000	163700000	3	163687337	163688269	933	-	protein_coding	LOC101107691
ENSOARG00000018322	4	106800000	106900000	4	106841425	106863149	21725	+	protein_coding
ENSOARG00000018331	2	204800000	2.05e+08	2	204851429	204873693	22265	+	protein_coding	ICOS
ENSOARG00000018381	2	205900000	2.06e+08	2	205957943	206670334	712392	+	protein_coding	PARD3B
ENSOARG00000019602	2	125800000	125900000	2	125821052	125821255	204	-	protein_coding
ENSOARG00000019614	2	129100000	129200000	2	129193068	129193388	321	+	protein_coding
ENSOARG00000019707	1	182400000	182500000	1	182392792	182510763	117972	+	protein_coding	ARHGAP31
ENSOARG00000019743	2	201900000	2.02e+08	2	201945137	201945547	411	-	protein_coding
ENSOARG00000020375	3	214900000	2.15e+08	3	214914857	214915069	213	+	protein_coding
ENSOARG00000020548	1	199400000	199500000	1	199342816	199401907	59092	+	protein_coding	ETV5
ENSOARG00000020551	1	199400000	199500000	1	199461568	199480423	18856	-	protein_coding
ENSOARG00000020552	1	199400000	199500000	1	199495981	199514749	18769	+	protein_coding	TRA2B
ENSOARG00000020744	1	213100000	213200000	1	213098548	213101910	3363	+	protein_coding	GHSR
ENSOARG00000020748	1	213100000	213200000	1	213189221	213466453	277233	-	protein_coding	FNDC3B
ENSOARG00000020756	1	213900000	2.14e+08	1	213745436	214029215	283780	+	protein_coding	PLD1
ENSOARG00000020761	1	214400000	214500000	1	214087639	214487796	400158	+	protein_coding	TNIK
ENSOARG00000020771	1	214900000	2.15e+08	1	214914707	215020824	106118	+	protein_coding	SLC7A14
ENSOARG00000021187	7	78300000	78400000	7	78372347	78379479	7133	+	protein_coding	SUSD6
ENSOARG00000021214	3	132400000	132500000	3	132402228	132402325	98	-	misc_RNA
ENSOARG00000021254	3	132400000	132500000	3	132404624	132404692	69	-	misc_RNA
ENSOARG00000021281	2	202200000	202400000	2	202291338	202291437	100	+	snRNA	U6
ENSOARG00000022162	1	227700000	227800000	1	227725235	227725510	276	+	misc_RNA	7SK
ENSOARG00000022982	3	207800000	207900000	3	207842553	207842874	322	-	snoRNA	LOC114114280
ENSOARG00000023057	1	215600000	215700000	1	215665457	215665559	103	-	snRNA	U6
ENSOARG00000023121	1	215600000	215700000	1	215644951	215645380	430	+	misc_RNA	Telomerase-vert
ENSOARG00000023495	3	132400000	132500000	3	132400071	132400247	177	-	misc_RNA
ENSOARG00000023546	1	199400000	199500000	1	199472117	199472235	119	-	rRNA	5S_rRNA
ENSOARG00000023838	1	210800000	210900000	1	210812759	210813012	254	-	misc_RNA	7SK
ENSOARG00000023973	3	213500000	213600000	3	213508412	213508479	68	+	miRNA
ENSOARG00000024798	3	207800000	207900000	3	207822146	207822252	107	-	snRNA	U6
ENSOARG00000025601	1	199400000	199500000	1	199436013	199438596	2584	-	lincRNA
ENSOARG00000025608	1	2.09e+08	209100000	1	209003838	209012656	8819	-	lincRNA
ENSOARG00000025616	1	227700000	227800000	1	227771316	227923680	152365	+	lincRNA
ENSOARG00000025805	2	125800000	125900000	2	125816906	125821410	4505	+	lincRNA
ENSOARG00000025848	2	218400000	218500000	2	218473677	218494696	21020	+	lincRNA
ENSOARG00000026026	3	132100000	132200000	3	132180519	132308558	128040	-	lincRNA
ENSOARG00000026028	3	133700000	133800000	3	133771334	133828106	56773	-	lincRNA
ENSOARG00000026053	3	2.08e+08	208100000	3	208014086	208023955	9870	+	lincRNA
ENSOARG00000026055	3	209200000	209300000	3	209096776	209231054	134279	+	lincRNA
ENSOARG00000026322	10	69700000	69800000	10	69698774	69701603	2830	+	lincRNA
ENSOARG00000026606	6	108700000	108800000	6	108777537	108778725	1189	+	lincRNA
ENSOARG00000027028	8	49200000	49300000	8	49194269	49246961	52693	-	lincRNA

## Sheet: TX_Taj
gene_id	CHR	BP1	BP2	chr	start_pos	end_pos	width	strand	gene_biotype	gene_name
ENSOARG00000000337	8	61500000	61600000	8	61577863	61807090	229228	-	protein_coding	MAP3K5
ENSOARG00000000856	7	42200000	42300000	7	42248640	42248957	318	+	protein_coding	LOC101111101
ENSOARG00000001530	8	67600000	67700000	8	67448966	67706755	257790	+	protein_coding	AIG1
ENSOARG00000003400	13	39200000	39300000	13	39012000	39247904	235905	-	protein_coding	RALGAPA2
ENSOARG00000004337	12	77900000	7.8e+07	12	77948098	77948883	786	+	protein_coding
ENSOARG00000004431	2	141100000	141200000	2	141116249	141165032	48784	-	protein_coding	LOC101108995
ENSOARG00000004513	9	47900000	4.8e+07	9	47588481	47960610	372130	-	protein_coding	EYA1
ENSOARG00000004710	8	83100000	83200000	8	83134208	83231704	97497	+	protein_coding	SLC22A3
ENSOARG00000005371	9	20800000	20900000	9	20872575	20942075	69501	+	protein_coding	ST3GAL1
ENSOARG00000005583	13	73400000	73500000	13	73399575	73401407	1833	+	protein_coding
ENSOARG00000005593	13	73400000	73500000	13	73445654	73450295	4642	+	protein_coding
ENSOARG00000005662	13	73400000	73500000	13	73450574	73487091	36518	+	protein_coding
ENSOARG00000005758	13	73400000	73500000	13	73459562	73466256	6695	+	protein_coding
ENSOARG00000005847	3	78500000	78600000	3	78073301	78614524	541224	-	protein_coding	PRKCE
ENSOARG00000005969	20	3500000	3600000	20	3452756	3721868	269113	+	protein_coding
ENSOARG00000006174	14	48300000	48400000	14	48298090	48326474	28385	+	protein_coding	SUPT5H
ENSOARG00000006227	14	48300000	48400000	14	48326033	48333236	7204	+	protein_coding	TIMM50
ENSOARG00000006280	14	48300000	48400000	14	48338586	48346333	7748	+	protein_coding	DLL3
ENSOARG00000006288	14	48300000	48400000	14	48351352	48354475	3124	+	protein_coding	SELENOV
ENSOARG00000006427	4	96000000	96100000	4	95788312	96204055	415744	-	protein_coding	PLXNA4
ENSOARG00000006557	18	41800000	41900000	18	41629326	42119054	489729	+	protein_coding	AKAP6
ENSOARG00000006681	18	43300000	43400000	18	43294794	43322556	27763	-	protein_coding	EGLN3
ENSOARG00000007086	1	106800000	106900000	1	106825752	106840059	14308	+	protein_coding
ENSOARG00000007440	2	21400000	21500000	2	21252157	21459411	207255	+	protein_coding	GRIN3A
ENSOARG00000007464	2	21400000	21500000	2	21434682	21435203	522	+	protein_coding	PPP3R2
ENSOARG00000007489	2	21400000	21500000	2	21469240	21493917	24678	-	protein_coding	RNF20
ENSOARG00000007511	2	21400000	21500000	2	21476904	21623190	146287	+	protein_coding	ALDOB
ENSOARG00000007545	3	81700000	81800000	3	81676763	81769277	92515	-	protein_coding	EML4
ENSOARG00000007863	1	250900000	2.51e+08	1	250636550	250968705	332156	+	protein_coding	STAG1
ENSOARG00000007925	1	250900000	2.51e+08	1	250958731	251069283	110553	-	protein_coding	PCCB
ENSOARG00000008014	10	17000000	17100000	10	16955899	17063525	107627	+	protein_coding	LRCH1
ENSOARG00000008104	10	17000000	17100000	10	17082727	17097929	15203	-	protein_coding	ESD
ENSOARG00000008502	26	16400000	16500000	26	16390921	16402747	11827	+	protein_coding	TRIML1
ENSOARG00000008648	15	13900000	1.4e+07	15	13815875	13927530	111656	+	protein_coding	MTMR2
ENSOARG00000008734	17	60900000	6.1e+07	17	60885797	60946972	61176	+	protein_coding	TPCN1
ENSOARG00000008750	20	24600000	24700000	20	24607956	24609026	1071	+	protein_coding	PAQR8
ENSOARG00000008840	15	13900000	1.4e+07	15	13937871	13978826	40956	-	protein_coding	CEP57
ENSOARG00000008875	17	60900000	6.1e+07	17	60950528	60978163	27636	-	protein_coding	SLC8B1
ENSOARG00000008906	15	13900000	1.4e+07	15	13980081	13999029	18949	+	protein_coding	FAM76B
ENSOARG00000009456	22	29700000	29800000	22	29733825	29808599	74775	+	protein_coding	MXI1
ENSOARG00000010058	1	41200000	41300000	1	41206631	41206858	228	+	protein_coding
ENSOARG00000010168	4	29400000	29500000	4	29389072	29505098	116027	+	protein_coding	ABCB5
ENSOARG00000010187	16	36600000	36700000	16	36614984	36892613	277630	-	protein_coding	WDR70
ENSOARG00000010206	18	11700000	11800000	18	11749418	11953144	203727	-	protein_coding	MCTP2
ENSOARG00000010344	3	90400000	90500000	3	90489032	90947819	458788	-	protein_coding	LTBP1
ENSOARG00000010379	25	37700000	37800000	25	37693217	37741378	48162	+	protein_coding
ENSOARG00000010394	1	40700000	40800000	1	40760256	40858312	98057	+	protein_coding	LEPR
ENSOARG00000010508	9	86300000	86400000	9	86284337	86324754	40418	-	protein_coding	DECR1
ENSOARG00000010512	5	65300000	65400000	5	65071834	65507410	435577	+	protein_coding	SGCD
ENSOARG00000010520	5	65300000	65400000	5	65380348	65383142	2795	-	protein_coding
ENSOARG00000010666	18	15700000	15800000	18	15519143	15713264	194122	+	protein_coding	AKAP13
ENSOARG00000010712	18	15700000	15800000	18	15748957	15785582	36626	-	protein_coding	KLHL25
ENSOARG00000010803	9	86300000	86400000	9	86341026	86395952	54927	+	protein_coding	NBN
ENSOARG00000010897	12	35500000	35600000	12	35493849	35517933	24085	-	protein_coding	SELL
ENSOARG00000011075	12	35500000	35600000	12	35526269	35536270	10002	-	protein_coding	SELE
ENSOARG00000011105	9	31800000	31900000	9	31854222	31870373	16152	-	protein_coding
ENSOARG00000011218	3	163400000	163500000	3	163373110	163420988	47879	+	protein_coding	SARNP
ENSOARG00000011231	3	163400000	163500000	3	163428386	163435878	7493	-	protein_coding
ENSOARG00000011244	3	163400000	163500000	3	163451439	163458012	6574	-	protein_coding	RDH5
ENSOARG00000011313	3	163400000	163500000	3	163451556	163453058	1503	+	protein_coding	CD63
ENSOARG00000011326	3	163400000	163500000	3	163459367	163462868	3502	-	protein_coding	BLOC1S1
ENSOARG00000011427	3	163400000	163500000	3	163469104	163492706	23603	+	protein_coding	ITGA7
ENSOARG00000011505	3	163400000	163500000	3	163493291	163495349	2059	-	protein_coding	METTL7B
ENSOARG00000011553	2	248500000	248600000	2	248435668	248583853	148186	+	protein_coding	MFAP2
ENSOARG00000011766	4	30700000	30800000	4	30677796	30724282	46487	-	protein_coding	CDCA7L
ENSOARG00000011822	19	39100000	39200000	19	39051051	39152534	101484	-	protein_coding
ENSOARG00000011923	2	248500000	248600000	2	248500599	248514056	13458	-	protein_coding	NECAP2
ENSOARG00000011979	2	248500000	248600000	2	248524074	248562060	37987	+	protein_coding
ENSOARG00000012024	1	46300000	46400000	1	46353142	46390447	37306	-	protein_coding
ENSOARG00000012030	15	53100000	53200000	15	53092777	53107946	15170	+	protein_coding	LOC101107387
ENSOARG00000012042	2	248500000	248600000	2	248565522	248569465	3944	-	protein_coding
ENSOARG00000012050	3	211300000	211400000	3	211293835	211314698	20864	+	protein_coding	CCDC77
ENSOARG00000012073	15	53100000	53200000	15	53134553	53135976	1424	+	protein_coding
ENSOARG00000012718	6	22300000	22400000	6	22304950	22401576	96627	-	protein_coding	NFKB1
ENSOARG00000012853	1	53000000	53100000	1	52893374	53048480	155107	-	protein_coding	PIGK
ENSOARG00000013211	2	68400000	68500000	2	68421853	68554765	132913	+	protein_coding	KANK1
ENSOARG00000013475	3	213000000	213100000	3	213006084	213044374	38291	+	protein_coding
ENSOARG00000013489	3	213000000	213100000	3	213054889	213068085	13197	-	protein_coding	ATP6V1E1
ENSOARG00000013495	4	2400000	2500000	4	2255574	2448893	193320	-	protein_coding
ENSOARG00000013505	3	213000000	213100000	3	213082980	213121593	38614	+	protein_coding
ENSOARG00000013879	24	18800000	18900000	24	18706424	18938235	231812	-	protein_coding	DNAH3
ENSOARG00000014041	21	33600000	33700000	21	33479940	33718674	238735	+	protein_coding	OPCML
ENSOARG00000014361	16	63500000	63600000	16	63481796	64032598	550803	+	protein_coding	SEMA5A
ENSOARG00000014365	24	18800000	18900000	24	18895889	18897027	1139	+	pseudogene
ENSOARG00000014372	20	24600000	24700000	20	24623985	24666356	42372	+	protein_coding	EFHC1
ENSOARG00000014466	9	35800000	35900000	9	35872356	35895899	23544	-	protein_coding	TMEM68
ENSOARG00000014506	20	24600000	24700000	20	24667630	24668483	854	-	protein_coding
ENSOARG00000014535	20	24600000	24700000	20	24676022	24733132	57111	-	protein_coding	TRAM2
ENSOARG00000015228	2	104300000	104400000	2	104322740	104373223	50484	+	protein_coding	GATA4
ENSOARG00000015237	2	104300000	104400000	2	104379672	104389171	9500	+	protein_coding	NEIL2
ENSOARG00000015250	2	104300000	104400000	2	104399154	104425437	26284	+	protein_coding	FDFT1
ENSOARG00000015357	6	64500000	64600000	6	64551362	64633460	82099	-	protein_coding	GABRG1
ENSOARG00000015530	19	46100000	46200000	19	45951095	46821564	870470	-	protein_coding	CACNA2D3
ENSOARG00000015740	1	67600000	67800000	1	67511781	67604514	92734	-	protein_coding	ZNF644
ENSOARG00000015812	1	67600000	67800000	1	67763667	67885750	122084	-	protein_coding	HFM1
ENSOARG00000016097	2	116900000	1.17e+08	2	116862481	116909266	46786	+	protein_coding	IWS1
ENSOARG00000016105	2	116900000	1.17e+08	2	116948259	116959680	11422	-	protein_coding
ENSOARG00000016171	3	77400000	77500000	3	77497656	77499266	1611	-	protein_coding	SOCS5
ENSOARG00000016229	2	117600000	117700000	2	117652815	117668372	15558	+	protein_coding	NEMP2
ENSOARG00000016246	2	117600000	117700000	2	117678117	117769907	91791	-	protein_coding	MFSD6
ENSOARG00000016802	2	126300000	126400000	2	126239977	126532778	292802	+	protein_coding	PDE1A
ENSOARG00000016813	2	126500000	126600000	2	126553146	126676776	123631	-	protein_coding	PPP1R1C
ENSOARG00000016867	2	127200000	127500000	2	127163497	127254486	90990	-	protein_coding	ITGA4
ENSOARG00000016885	2	127700000	127800000	2	127729490	127822135	92646	-	protein_coding	UBE2E3
ENSOARG00000016924	2	129400000	129700000	2	129458784	129554464	95681	+	protein_coding	ZNF385B
ENSOARG00000016943	2	129800000	129900000	2	129780255	129869619	89365	+	protein_coding	LOC101122080
ENSOARG00000016969	2	130100000	130200000	2	129907617	130149171	241555	+	protein_coding	CCDC141
ENSOARG00000017075	9	42900000	4.3e+07	9	42876462	42925167	48706	+	protein_coding	MTFR1
ENSOARG00000017134	9	42900000	4.3e+07	9	42933827	42991101	57275	-	protein_coding	PDE7A
ENSOARG00000017195	2	130100000	130200000	2	130198635	130472876	274242	+	protein_coding	TTN
ENSOARG00000017237	12	47700000	47800000	12	47705630	47756521	50892	-	protein_coding	PRDM16
ENSOARG00000017355	3	134800000	134900000	3	134813142	134814094	953	+	protein_coding
ENSOARG00000017368	3	134800000	134900000	3	134816952	134819829	2878	-	protein_coding	DAZAP2
ENSOARG00000017381	3	134800000	134900000	3	134849158	134869705	20548	+	protein_coding	POU6F1
ENSOARG00000017390	3	134800000	134900000	3	134877931	134924951	47021	+	protein_coding	TFCP2
ENSOARG00000017403	2	131500000	131700000	2	131461739	131588288	126550	-	protein_coding	AGPS
ENSOARG00000017505	4	80800000	80900000	4	80638547	80968290	329744	-	protein_coding	SUGCT
ENSOARG00000018072	12	77900000	7.8e+07	12	77891233	77911837	20605	+	protein_coding
ENSOARG00000018076	12	77900000	7.8e+07	12	77954936	77959556	4621	+	protein_coding	LOC101109820
ENSOARG00000018113	7	12600000	12700000	7	12553780	12864461	310682	-	protein_coding	MEGF11
ENSOARG00000018166	12	77900000	7.8e+07	12	77971923	77977539	5617	+	protein_coding	ADIPOR1
ENSOARG00000018301	12	77900000	7.8e+07	12	77984432	78011898	27467	+	protein_coding	KLHL12
ENSOARG00000019676	3	37500000	37600000	3	37591387	37668926	77540	-	protein_coding	GALNT14
ENSOARG00000020376	1	95500000	95600000	1	95560945	95683845	122901	-	protein_coding	TBX15
ENSOARG00000020459	1	194600000	194700000	1	194668832	194675427	6596	+	protein_coding	GMNC
ENSOARG00000020475	1	195600000	195700000	1	195432376	195608284	175909	+	protein_coding	P3H2
ENSOARG00000020478	1	195600000	195700000	1	195682402	195845074	162673	-	protein_coding	TP63
ENSOARG00000020509	1	198600000	198700000	1	198618705	198631249	12545	-	protein_coding	ADIPOQ
ENSOARG00000020512	1	198600000	198700000	1	198653626	198666724	13099	+	protein_coding	RFC4
ENSOARG00000020517	1	198600000	198700000	1	198667413	198673019	5607	-	protein_coding	EIF4A2
ENSOARG00000020714	7	42200000	42300000	7	42251324	42256739	5416	+	protein_coding
ENSOARG00000021128	7	69600000	69700000	7	69617164	69619027	1864	+	protein_coding	SIX6
ENSOARG00000021770	4	52600000	52700000	4	52634732	52634821	90	+	snRNA	U6
ENSOARG00000021774	2	130100000	130200000	2	130158540	130158646	107	+	snRNA	U6
ENSOARG00000022315	1	198600000	198700000	1	198669380	198669511	132	-	snoRNA	SNORA63
ENSOARG00000022371	2	141100000	141200000	2	141174711	141174793	83	+	miRNA
ENSOARG00000022629	1	198600000	198700000	1	198669058	198669197	140	-	snoRNA	LOC114111297
ENSOARG00000022667	1	198600000	198700000	1	198671751	198671819	69	-	snoRNA	LOC114111381
ENSOARG00000022762	7	12600000	12700000	7	12602051	12602157	107	+	snRNA	U6
ENSOARG00000023293	12	22000000	22100000	12	22067370	22067446	77	-	miRNA
ENSOARG00000023382	10	6400000	6500000	10	6415988	6416111	124	+	misc_RNA
ENSOARG00000023422	22	3500000	3600000	22	3591630	3591713	84	-	miRNA
ENSOARG00000023472	1	198600000	198700000	1	198669785	198669961	177	-	snoRNA	LOC114111371
ENSOARG00000023620	1	198600000	198700000	1	198682704	198682810	107	-	snRNA	LOC114114666
ENSOARG00000023725	2	71400000	71500000	2	71472665	71472747	83	-	miRNA
ENSOARG00000024622	22	29700000	29800000	22	29771539	29771829	291	+	misc_RNA	7SK
ENSOARG00000024661	18	11700000	11800000	18	11775743	11775870	128	-	snRNA	U4
ENSOARG00000025200	4	600000	700000	4	613578	751572	137995	-	lincRNA
ENSOARG00000025209	4	2400000	2500000	4	2498745	2599693	100949	+	lincRNA
ENSOARG00000025436	12	22000000	22100000	12	22042217	22049977	7761	-	lincRNA
ENSOARG00000025472	12	77900000	7.8e+07	12	77881996	77901353	19358	-	lincRNA
ENSOARG00000025473	12	77900000	7.8e+07	12	77920132	77921048	917	+	lincRNA
ENSOARG00000025534	1	67600000	67800000	1	67626660	67674630	47971	+	lincRNA
ENSOARG00000025798	2	114100000	114200000	2	114046190	114223286	177097	-	lincRNA
ENSOARG00000025997	3	86500000	86600000	3	86504787	86507062	2276	-	lincRNA
ENSOARG00000026232	13	43400000	43500000	13	43432458	43435852	3395	-	lincRNA
ENSOARG00000026508	9	20800000	20900000	9	20687433	20823752	136320	-	lincRNA
ENSOARG00000026555	9	91900000	9.2e+07	9	91843152	91909657	66506	-	lincRNA
ENSOARG00000027002	16	71700000	71800000	16	71711496	71714068	2573	-	lincRNA

## Sheet: VN_IHS
gene_id	CHR	BP1	BP2	chr	start_pos	end_pos	width	strand	gene_biotype	gene_name
ENSOARG00000000237	20	13800000	13900000	20	13822719	13874086	51368	+	protein_coding	DAAM2
ENSOARG00000000480	20	13800000	13900000	20	13876968	13911663	34696	-	protein_coding	MOCS1
ENSOARG00000000524	13	21800000	21900000	13	21810812	21813343	2532	-	protein_coding	SKIDA1
ENSOARG00000000698	13	21800000	21900000	13	21878329	22040516	162188	+	protein_coding	MLLT10
ENSOARG00000001045	13	22100000	22200000	13	22055134	22244166	189033	-	protein_coding	DNAJC1
ENSOARG00000001332	8	66600000	66700000	8	66565201	66637042	71842	+	protein_coding	VTA1
ENSOARG00000001528	1	19700000	19800000	1	19740780	19750097	9318	-	protein_coding	MUTYH
ENSOARG00000001561	1	19700000	19800000	1	19750096	19753334	3239	+	protein_coding	TOE1
ENSOARG00000001642	1	19700000	19800000	1	19754473	19823670	69198	-	protein_coding	TESK2
ENSOARG00000002952	1	103400000	103500000	1	103398164	103417556	19393	-	protein_coding	ADAR
ENSOARG00000002973	1	103400000	103500000	1	103499249	103661332	162084	-	protein_coding	KCNN3
ENSOARG00000003495	9	46400000	46500000	9	46287574	46445625	158052	-	protein_coding	SLCO5A1
ENSOARG00000004305	1	2.5e+07	25100000	1	24699378	25184908	485531	-	protein_coding	FAF1
ENSOARG00000004483	13	21800000	21900000	13	21833232	21833315	84	+	protein_coding
ENSOARG00000005036	9	19400000	19500000	9	19358549	19456609	98061	-	protein_coding	KHDRBS3
ENSOARG00000006458	16	14700000	14800000	16	14464365	14716182	251818	-	protein_coding	CWC27
ENSOARG00000006486	16	14700000	14800000	16	14726438	14745878	19441	+	protein_coding	SREK1IP1
ENSOARG00000006542	16	14700000	14800000	16	14751908	14773970	22063	-	protein_coding	SHISAL2B
ENSOARG00000006823	10	11500000	11600000	10	11465154	11505274	40121	-	protein_coding	LOC101122608
ENSOARG00000006858	10	11500000	11600000	10	11516685	11574966	58282	-	protein_coding	ELF1
ENSOARG00000006892	10	84600000	84700000	10	84588049	84606342	18294	-	protein_coding	CARS2
ENSOARG00000007020	10	84600000	84700000	10	84613782	84618711	4930	+	protein_coding	ING1
ENSOARG00000007048	10	84600000	84700000	10	84673868	84700319	26452	-	protein_coding	ANKRD10
ENSOARG00000007225	16	20600000	20700000	16	20508027	20796085	288059	-	protein_coding	RAB3C
ENSOARG00000007467	13	52600000	52700000	13	52667567	52688445	20879	+	protein_coding
ENSOARG00000007511	2	21600000	21700000	2	21476904	21623190	146287	+	protein_coding	ALDOB
ENSOARG00000007528	2	21600000	21700000	2	21635199	21645466	10268	-	protein_coding	ZNF189
ENSOARG00000007538	2	21600000	21700000	2	21645951	21653121	7171	+	protein_coding	MRPL50
ENSOARG00000007558	21	21500000	21600000	21	21365900	21500615	134716	-	protein_coding	GAS2
ENSOARG00000007616	21	21500000	21600000	21	21538075	21539568	1494	+	protein_coding
ENSOARG00000007875	6	95600000	95700000	6	95688053	95688460	408	-	protein_coding
ENSOARG00000008069	15	39500000	39600000	15	39369981	39631064	261084	-	protein_coding	TEAD1
ENSOARG00000008112	8	15400000	15500000	8	15327566	15402967	75402	-	protein_coding	CLVS2
ENSOARG00000009678	26	20300000	20400000	26	20018125	20323996	305872	-	protein_coding	TUSC3
ENSOARG00000009879	1	19700000	19800000	1	19738751	19739923	1173	+	protein_coding	HPDL
ENSOARG00000009938	2	1.66e+08	166100000	2	165943276	166055314	112039	-	protein_coding	KYNU
ENSOARG00000011027	2	174500000	174600000	2	174458565	174694534	235970	-	protein_coding	RAB3GAP1
ENSOARG00000011104	2	174500000	174600000	2	174554170	174555954	1785	-	protein_coding
ENSOARG00000011525	12	19500000	19600000	12	19239657	19613942	374286	+	protein_coding	SPATA17
ENSOARG00000011531	12	19900000	20000000	12	19867709	19918696	50988	+	protein_coding	RRP15
ENSOARG00000011583	12	19900000	20000000	12	19934865	20025740	90876	+	protein_coding	TGFB2
ENSOARG00000012281	17	16800000	16900000	17	16744037	16884192	140156	-	protein_coding	ELMOD2
ENSOARG00000012378	6	86400000	86500000	6	86143053	86457688	314636	+	protein_coding	SLC4A4
ENSOARG00000012380	17	16800000	16900000	17	16757769	16823818	66050	+	protein_coding	TBC1D9
ENSOARG00000012419	2	183600000	183700000	2	183594843	183618651	23809	-	protein_coding
ENSOARG00000012490	2	183600000	183700000	2	183674973	183679298	4326	+	protein_coding
ENSOARG00000012510	17	16800000	16900000	17	16847682	16853677	5996	+	protein_coding	UCP1
ENSOARG00000012558	17	16800000	16900000	17	16897470	16943280	45811	+	protein_coding	MGAT4D
ENSOARG00000013094	6	8.7e+07	87100000	6	87086099	87087759	1661	+	protein_coding
ENSOARG00000013204	6	8.7e+07	87100000	6	87097877	87386270	288394	-	protein_coding	ADAMTS3
ENSOARG00000014052	13	14900000	1.5e+07	13	14859915	15172899	312985	+	protein_coding	CELF2
ENSOARG00000014580	3	170200000	170300000	3	170224467	170224644	178	-	protein_coding
ENSOARG00000014722	3	170200000	170300000	3	170228637	170315908	87272	+	protein_coding	UTP20
ENSOARG00000015089	3	116100000	116200000	3	116081170	116251642	170473	+	protein_coding	OTOGL
ENSOARG00000016548	20	13100000	13200000	20	13100270	13140299	40030	-	protein_coding	KCNK5
ENSOARG00000016671	22	13400000	13500000	22	13296980	13446903	149924	-	protein_coding	CPEB3
ENSOARG00000016880	3	27100000	27200000	3	27162282	27163816	1535	-	protein_coding	OSR1
ENSOARG00000017887	14	21500000	21600000	14	21426273	21521065	94793	-	protein_coding	RPGRIP1L
ENSOARG00000017913	7	12100000	12200000	7	12097114	12123534	26421	-	protein_coding	IGDCC4
ENSOARG00000017939	14	21500000	21600000	14	21524991	21953995	429005	+	protein_coding	FTO
ENSOARG00000017941	7	12100000	12200000	7	12157083	12204621	47539	-	protein_coding	DPP8
ENSOARG00000018930	7	18900000	1.9e+07	7	18903379	18935045	31667	-	protein_coding	HEXA
ENSOARG00000018941	7	18900000	1.9e+07	7	18953504	18968516	15013	+	protein_coding	TMEM202
ENSOARG00000018949	7	18900000	1.9e+07	7	18980231	18984672	4442	+	protein_coding
ENSOARG00000019073	6	95600000	95700000	6	95499788	95607143	107356	-	protein_coding	PRKG2
ENSOARG00000019206	1	175100000	175200000	1	174990557	175114220	123664	+	protein_coding	PHLDB2
ENSOARG00000019221	1	175100000	175200000	1	175121754	175135604	13851	+	protein_coding	TAGLN3
ENSOARG00000019233	1	175100000	175200000	1	175145164	175159052	13889	+	protein_coding
ENSOARG00000019238	1	175100000	175200000	1	175180430	175233431	53002	+	protein_coding	TMPRSS7
ENSOARG00000019836	2	220100000	220200000	2	220101251	220104446	3196	-	protein_coding	CNPPD1
ENSOARG00000019847	2	174500000	174600000	2	174535278	174535556	279	+	processed_pseudogene
ENSOARG00000019867	2	220100000	220200000	2	220106218	220110585	4368	+	protein_coding	RETREG2
ENSOARG00000019885	2	220100000	220200000	2	220135453	220137964	2512	+	protein_coding	ZFAND2B
ENSOARG00000019920	2	220100000	220200000	2	220138334	220145889	7556	-	protein_coding	ABCB6
ENSOARG00000019940	2	220100000	220200000	2	220146096	220154849	8754	-	protein_coding	ATG9A
ENSOARG00000019955	2	220100000	220200000	2	220156432	220162287	5856	+	protein_coding	ANKZF1
ENSOARG00000019976	2	220100000	220200000	2	220162608	220169126	6519	-	protein_coding	GLB1L
ENSOARG00000020016	2	220100000	220200000	2	220171144	220174450	3307	+	protein_coding	STK16
ENSOARG00000020020	2	220100000	220200000	2	220175495	220179114	3620	-	protein_coding	TUBA4A
ENSOARG00000020032	2	220100000	220200000	2	220190141	220196005	5865	+	protein_coding	LOC101116286
ENSOARG00000020167	1	185400000	185500000	1	185393697	185489776	96080	+	protein_coding	SLC49A4
ENSOARG00000020679	7	40800000	40900000	7	40803406	40826022	22617	+	protein_coding	ABHD12B
ENSOARG00000020686	7	40800000	40900000	7	40814121	40860779	46659	-	protein_coding	PYGL
ENSOARG00000020732	1	212500000	212600000	1	212387687	212657350	269664	+	protein_coding	SPATA16
ENSOARG00000021973	20	13100000	13200000	20	13127086	13127154	69	-	miRNA
ENSOARG00000022321	22	13400000	13500000	22	13420770	13420847	78	-	misc_RNA
ENSOARG00000022713	18	15400000	15500000	18	15416814	15416891	78	+	miRNA
ENSOARG00000023001	3	170200000	170300000	3	170235230	170235327	98	+	rRNA	5S_rRNA
ENSOARG00000023128	14	21500000	21600000	14	21591659	21591789	131	+	miRNA
ENSOARG00000023690	3	27100000	27200000	3	27135562	27135903	342	+	misc_RNA	7SK
ENSOARG00000024336	10	11500000	11600000	10	11532475	11532558	84	-	miRNA
ENSOARG00000024981	12	19900000	20000000	12	19968594	19968693	100	-	snRNA	U6
ENSOARG00000025172	16	14700000	14800000	16	14794987	14795761	775	-	protein_coding
ENSOARG00000025654	17	1.2e+07	12100000	17	12044770	12054104	9335	+	lincRNA

## Sheet: VN_Taj
gene_id	CHR	BP1	BP2	chr	start_pos	end_pos	width	strand	gene_biotype	gene_name
ENSOARG00000000348	6	21900000	2.2e+07	6	21961277	21961624	348	+	protein_coding
ENSOARG00000000613	6	62800000	62900000	6	62813592	62814071	480	-	protein_coding
ENSOARG00000000725	2	135500000	135600000	2	135534773	135689748	154976	-	protein_coding	MAP3K20
ENSOARG00000000810	8	63300000	63400000	8	63237954	63382353	144400	-	protein_coding	NHSL1
ENSOARG00000000935	10	69900000	70000000	10	69973127	70126187	153061	-	protein_coding	LOC101106534
ENSOARG00000001045	13	22100000	22200000	13	22055134	22244166	189033	-	protein_coding	DNAJC1
ENSOARG00000001060	6	70500000	70600000	6	70562488	70607422	44935	-	protein_coding	KDR
ENSOARG00000001123	15	72200000	72300000	15	72164703	72205335	40633	+	protein_coding	ALKBH3
ENSOARG00000001126	15	49200000	49300000	15	49265666	49266685	1020	+	protein_coding	LOC101123408
ENSOARG00000001301	15	49200000	49300000	15	49271309	49310125	38817	-	protein_coding	RRM1
ENSOARG00000001355	13	68900000	6.9e+07	13	68972583	68976410	3828	-	protein_coding
ENSOARG00000001416	4	114200000	114300000	4	114258446	114258697	252	-	protein_coding
ENSOARG00000001765	18	31500000	31600000	18	31583569	31657153	73585	+	protein_coding	HMG20A
ENSOARG00000001874	8	68900000	6.9e+07	8	68645618	69133481	487864	+	protein_coding	UTRN
ENSOARG00000002377	10	72600000	72700000	10	72496105	72638712	142608	-	protein_coding	UGGT2
ENSOARG00000002617	8	68400000	68500000	8	68415053	68415313	261	-	protein_coding	SF3B5
ENSOARG00000002844	15	1500000	1600000	15	1432779	1632649	199871	-	protein_coding	GRIA4
ENSOARG00000003133	3	69100000	69200000	3	68946958	69233804	286847	-	protein_coding	EML6
ENSOARG00000003189	22	38800000	38900000	22	38830145	38901290	71146	+	protein_coding	INPP5F
ENSOARG00000003230	1	230000000	230100000	1	229982942	230010692	27751	+	protein_coding	C1H3orf33
ENSOARG00000003274	9	78600000	78700000	9	78583106	78643438	60333	+	protein_coding	NIPAL2
ENSOARG00000003414	1	21400000	21500000	1	21417876	21467954	50079	+	protein_coding	LOC101106121
ENSOARG00000003430	1	21400000	21500000	1	21490161	21497239	7079	-	protein_coding	PDZK1IP1
ENSOARG00000003457	9	78600000	78700000	9	78675791	78696755	20965	-	protein_coding	POP1
ENSOARG00000003573	12	64200000	64300000	12	64166895	64205695	38801	+	protein_coding	RNF2
ENSOARG00000003786	12	64200000	64300000	12	64216150	64251720	35571	-	protein_coding	TRMT1L
ENSOARG00000003798	22	14900000	1.5e+07	22	14970716	15337763	367048	+	protein_coding	PLCE1
ENSOARG00000003863	4	46900000	4.7e+07	4	46973875	46974874	1000	-	protein_coding
ENSOARG00000004043	2	239200000	239300000	2	239192858	239201680	8823	+	protein_coding	GPN2
ENSOARG00000004063	2	239200000	239300000	2	239220613	239240241	19629	-	protein_coding	ZDHHC18
ENSOARG00000004156	12	64200000	64300000	12	64255371	64351697	96327	+	protein_coding	SWT1
ENSOARG00000004157	2	239200000	239300000	2	239262175	239270811	8637	-	protein_coding	PIGV
ENSOARG00000004275	2	239200000	239300000	2	239278909	239322378	43470	-	protein_coding	ARID1A
ENSOARG00000004500	4	47300000	47400000	4	47349250	47389103	39854	-	protein_coding	NAMPT
ENSOARG00000004815	18	33700000	33800000	18	33730969	33736798	5830	-	protein_coding	LOC101113279
ENSOARG00000005501	2	143200000	143300000	2	143245321	143329091	83771	+	protein_coding	SCN3A
ENSOARG00000005660	11	5800000	5900000	11	5800378	5808745	8368	+	protein_coding	PCTP
ENSOARG00000005705	2	2800000	3000000	2	2775352	2853981	78630	+	protein_coding
ENSOARG00000005733	2	2800000	3000000	2	2884346	3042528	158183	+	protein_coding	CDK5RAP2
ENSOARG00000005779	2	240100000	240200000	2	240110484	240111459	976	+	protein_coding
ENSOARG00000005794	2	240100000	240200000	2	240114218	240128601	14384	+	protein_coding	AUNIP
ENSOARG00000005797	4	114200000	114300000	4	114253139	114254683	1545	+	protein_coding	CCT8L2
ENSOARG00000005807	2	240100000	240200000	2	240128662	240140603	11942	-	protein_coding	MTFR1L
ENSOARG00000005818	11	5800000	5900000	11	5869290	5902069	32780	+	protein_coding	LOC101121870
ENSOARG00000005844	4	15900000	1.6e+07	4	15954457	16060690	106234	+	protein_coding	GLCCI1
ENSOARG00000005889	2	240100000	240200000	2	240147043	240160596	13554	-	protein_coding	SELENON
ENSOARG00000005906	2	240100000	240200000	2	240180885	240329934	149050	-	protein_coding	MAN1C1
ENSOARG00000006046	4	16100000	16200000	4	16104568	16266964	162397	-	protein_coding	ICA1
ENSOARG00000006073	10	26200000	26300000	10	26231353	26232432	1080	+	protein_coding	MAB21L1
ENSOARG00000006458	16	14700000	14800000	16	14464365	14716182	251818	-	protein_coding	CWC27
ENSOARG00000006486	16	14700000	14800000	16	14726438	14745878	19441	+	protein_coding	SREK1IP1
ENSOARG00000006542	16	14700000	14800000	16	14751908	14773970	22063	-	protein_coding	SHISAL2B
ENSOARG00000006557	18	42100000	42200000	18	41629326	42119054	489729	+	protein_coding	AKAP6
ENSOARG00000006661	25	27600000	27700000	25	27415341	27820109	404769	+	protein_coding	CDH23
ENSOARG00000006696	15	49200000	49300000	15	49250115	49251095	981	+	protein_coding	LOC101123149
ENSOARG00000006783	1	245900000	2.46e+08	1	245928191	245928902	712	-	protein_coding	SPSB4
ENSOARG00000006865	15	61700000	61800000	15	61745014	61745220	207	-	protein_coding
ENSOARG00000006899	8	5700000	5800000	8	5690526	5800596	110071	-	protein_coding	PHIP
ENSOARG00000007297	18	67500000	67600000	18	67472341	67985124	512784	+	protein_coding
ENSOARG00000007347	18	67500000	67600000	18	67490430	67509003	18574	+	protein_coding
ENSOARG00000007457	12	65600000	65700000	12	65613276	65617497	4222	-	protein_coding	PDC
ENSOARG00000007798	1	250300000	250400000	1	250302083	250416060	113978	-	protein_coding	NCK1
ENSOARG00000007832	2	26000000	26100000	2	26058085	26228016	169932	-	protein_coding	AUH
ENSOARG00000007899	2	27100000	27200000	2	27063525	27142851	79327	+	protein_coding
ENSOARG00000007913	2	27100000	27200000	2	27189506	27193177	3672	-	protein_coding
ENSOARG00000007981	2	27400000	27500000	2	27378646	27424204	45559	-	protein_coding	PTPDC1
ENSOARG00000008011	2	154000000	154100000	2	153919534	154286087	366554	-	protein_coding	GALNT13
ENSOARG00000008191	18	46300000	46400000	18	46376590	46617461	240872	+	protein_coding	MIPOL1
ENSOARG00000008278	4	45900000	4.6e+07	4	45963936	45964172	237	+	protein_coding
ENSOARG00000008395	10	86000000	86100000	10	85997258	86013384	16127	-	protein_coding
ENSOARG00000008433	10	86000000	86100000	10	86021273	86037791	16519	+	protein_coding	TMCO3
ENSOARG00000008441	10	86000000	86100000	10	86049251	86064887	15637	+	protein_coding	TFDP1
ENSOARG00000008450	10	86000000	86100000	10	86097654	86105525	7872	+	protein_coding
ENSOARG00000008488	1	33900000	3.4e+07	1	33834229	34319984	485756	+	protein_coding	FGGY
ENSOARG00000008489	26	16300000	16400000	26	16362576	16372307	9732	-	protein_coding	TRIML2
ENSOARG00000008491	2	29700000	29800000	2	29669631	29718984	49354	+	protein_coding	SLC35D2
ENSOARG00000008502	26	16300000	16400000	26	16390921	16402747	11827	+	protein_coding	TRIML1
ENSOARG00000008514	2	29700000	29800000	2	29735529	29785885	50357	+	protein_coding	HSD17B3
ENSOARG00000008644	2	87000000	87100000	2	87042040	87042984	945	+	protein_coding	RRAGA
ENSOARG00000008677	25	30600000	30700000	25	30519026	30687877	168852	+	protein_coding	KAT6B
ENSOARG00000008724	25	30600000	30700000	25	30693143	30726909	33767	-	protein_coding	DUSP29
ENSOARG00000008930	2	156900000	1.57e+08	2	156861839	156919308	57470	-	protein_coding	RIF1
ENSOARG00000009019	2	156900000	1.57e+08	2	156952865	156971348	18484	-	protein_coding	TNFAIP6
ENSOARG00000009024	2	35900000	3.6e+07	2	35916543	35937592	21050	-	protein_coding
ENSOARG00000009288	23	35600000	35700000	23	35544285	35774769	230485	+	protein_coding
ENSOARG00000009301	23	35600000	35700000	23	35558221	35884837	326617	-	protein_coding	COLEC12
ENSOARG00000009322	6	55500000	55600000	6	55460143	55656566	196424	-	protein_coding	ARAP2
ENSOARG00000009448	1	257200000	257300000	1	257214571	257216388	1818	-	protein_coding
ENSOARG00000009802	2	39100000	39200000	2	39087769	39171020	83252	-	protein_coding	PPP2R2A
ENSOARG00000009938	2	166000000	166100000	2	165943276	166055314	112039	-	protein_coding	KYNU
ENSOARG00000010120	12	13400000	13500000	12	13398010	13706664	308655	+	protein_coding	BRINP3
ENSOARG00000010184	1	40300000	40400000	1	40353308	40441416	88109	+	protein_coding	AK4
ENSOARG00000010187	16	36600000	36700000	16	36614984	36892613	277630	-	protein_coding	WDR70
ENSOARG00000010375	15	16000000	16100000	15	15867151	16259168	392018	+	protein_coding	GUCY1A2
ENSOARG00000010414	25	38700000	38800000	25	38750703	38764443	13741	+	protein_coding	GHITM
ENSOARG00000010420	25	38700000	38800000	25	38772440	38780325	7886	+	protein_coding
ENSOARG00000010505	25	38700000	38800000	25	38788237	38809333	21097	+	protein_coding	CDHR1
ENSOARG00000010627	10	26200000	26300000	10	26007917	26592574	584658	-	protein_coding
ENSOARG00000010709	8	28400000	28500000	8	28288684	28408704	120021	-	protein_coding	ARMC2
ENSOARG00000010714	12	17500000	17600000	12	16999001	17981947	982947	-	protein_coding
ENSOARG00000010748	15	72200000	72300000	15	72228570	72228791	222	+	protein_coding
ENSOARG00000011201	9	3300000	3400000	9	3282364	3391772	109409	+	protein_coding	B3GAT2
ENSOARG00000011252	9	3300000	3400000	9	3392885	3517057	124173	-	protein_coding	SMAP1
ENSOARG00000011290	9	3600000	3700000	9	3637511	3652695	15185	-	protein_coding
ENSOARG00000011336	9	3600000	3700000	9	3680088	3766322	86235	-	protein_coding	FAM135A
ENSOARG00000011353	3	93000000	93100000	3	93000302	93009718	9417	+	protein_coding	NAGK
ENSOARG00000011367	3	93000000	93100000	3	93018276	93021561	3286	-	protein_coding	PAIP2B
ENSOARG00000011501	8	35300000	35400000	8	34947839	35493542	545704	-	protein_coding	GRIK2
ENSOARG00000011616	10	29300000	29400000	10	29275771	29457586	181816	+	protein_coding	EEF1A1
ENSOARG00000011668	15	42300000	42400000	15	42177016	42452587	275572	+	protein_coding	SBF2
ENSOARG00000011671	19	38400000	38500000	19	38438325	38920359	482035	+	protein_coding	CADPS
ENSOARG00000011768	5	66300000	66400000	5	66266758	66376783	110026	+	protein_coding	CYFIP2
ENSOARG00000011794	6	21900000	2.2e+07	6	21899540	21955132	55593	+	protein_coding	SLC9B2
ENSOARG00000011922	8	37500000	37600000	8	37512147	37585064	72918	+	protein_coding	FAXC
ENSOARG00000011926	10	30700000	30800000	10	30731527	30780628	49102	+	protein_coding	KATNAL1
ENSOARG00000011972	6	21900000	2.2e+07	6	21993146	22040542	47397	+	protein_coding	LOC101106685
ENSOARG00000012115	15	42300000	42400000	15	42307442	42309134	1693	-	protein_coding
ENSOARG00000012225	5	66300000	66400000	5	66323445	66324242	798	-	protein_coding
ENSOARG00000012352	22	32600000	32700000	22	32586463	32612998	26536	+	protein_coding	TCF7L2
ENSOARG00000012407	1	50400000	50500000	1	50386065	50508978	122914	-	protein_coding	ERICH3
ENSOARG00000012515	2	59900000	60000000	2	59899679	60402674	502996	-	protein_coding
ENSOARG00000012600	3	9200000	9300000	3	9209780	9236130	26351	-	protein_coding
ENSOARG00000012911	8	48300000	48400000	8	48260082	48482195	222114	+	protein_coding	RNGTT
ENSOARG00000012932	3	97000000	97100000	3	97046791	97048134	1344	+	protein_coding
ENSOARG00000012948	3	97000000	97100000	3	97097485	97144958	47474	+	protein_coding	FHL2
ENSOARG00000013110	9	67600000	67700000	9	67545553	67751569	206017	-	protein_coding	PKHD1L1
ENSOARG00000013294	3	168800000	168900000	3	168090905	169093427	1002523	-	protein_coding
ENSOARG00000013356	3	168800000	168900000	3	168801535	168802659	1125	+	protein_coding
ENSOARG00000013382	18	21900000	2.2e+07	18	21759426	21904086	144661	+	protein_coding	PDE8A
ENSOARG00000013571	18	21900000	2.2e+07	18	21944717	21947821	3105	-	protein_coding	RPS17
ENSOARG00000013595	18	21900000	2.2e+07	18	21952841	22032424	79584	-	protein_coding	CPEB1
ENSOARG00000013601	12	24200000	24300000	12	24198693	24253669	54977	+	protein_coding	MIA3
ENSOARG00000013626	3	103100000	103200000	3	103168155	103288066	119912	+	protein_coding	TMEM131
ENSOARG00000013694	6	24200000	24300000	6	24292020	24408272	116253	+	protein_coding	EMCN
ENSOARG00000013880	12	24200000	24300000	12	24257834	24305203	47370	-	protein_coding	LOC114112240
ENSOARG00000014181	2	87000000	87100000	2	87049577	87090255	40679	-	protein_coding	HAUS6
ENSOARG00000014556	20	11300000	11400000	20	11319084	11344782	25699	+	protein_coding	RNF8
ENSOARG00000014686	3	107900000	1.08e+08	3	107854018	107953211	99194	+	protein_coding	TPH2
ENSOARG00000014698	20	11300000	11400000	20	11373097	11423213	50117	+	protein_coding
ENSOARG00000014701	3	107900000	1.08e+08	3	107959428	107962165	2738	-	protein_coding
ENSOARG00000015171	3	116800000	116900000	3	116695035	116841814	146780	-	protein_coding	LIN7A
ENSOARG00000015186	3	117000000	117200000	3	116991455	117159401	167947	+	protein_coding	ACSS3
ENSOARG00000015220	3	117000000	117200000	3	117165907	117673453	507547	-	protein_coding	PPFIA2
ENSOARG00000015310	2	105100000	105200000	2	105167373	105201945	34573	+	protein_coding	HPGD
ENSOARG00000015388	20	25200000	25300000	20	25193072	25217903	24832	-	protein_coding	ELOVL5
ENSOARG00000015403	3	122000000	122100000	3	122005182	122017637	12456	+	protein_coding	NTS
ENSOARG00000015625	1	250300000	250400000	1	250338200	250338688	489	+	protein_coding
ENSOARG00000015676	3	19800000	19900000	3	19796562	19814727	18166	-	protein_coding	PDIA6
ENSOARG00000015871	3	129900000	1.3e+08	3	129820311	130009094	188784	+	protein_coding	CRADD
ENSOARG00000015979	9	73100000	73200000	9	72976729	73464816	488088	-	protein_coding
ENSOARG00000016047	1	68100000	68200000	1	68165229	68340062	174834	-	protein_coding	TGFBR3
ENSOARG00000016229	2	117600000	117700000	2	117652815	117668372	15558	+	protein_coding	NEMP2
ENSOARG00000016246	2	117600000	117700000	2	117678117	117769907	91791	-	protein_coding	MFSD6
ENSOARG00000016292	4	38100000	38200000	4	38130751	38666028	535278	+	protein_coding	CACNA2D1
ENSOARG00000016559	1	143100000	143200000	1	143163495	143505441	341947	+	protein_coding	ROBO2
ENSOARG00000016596	3	25700000	25800000	3	25674061	25732674	58614	-	protein_coding	SMC6
ENSOARG00000016702	3	25700000	25800000	3	25744624	25771480	26857	+	protein_coding	GEN1
ENSOARG00000016760	3	128300000	128400000	3	128382099	128382467	369	-	protein_coding	BTG1
ENSOARG00000016779	3	129900000	1.3e+08	3	129964444	129964776	333	-	protein_coding
ENSOARG00000016840	15	61700000	61800000	15	61710816	61724591	13776	+	protein_coding	PRRG4
ENSOARG00000016893	15	61700000	61800000	15	61782640	61824649	42010	+	protein_coding	QSER1
ENSOARG00000016905	2	128900000	1.29e+08	2	128948331	128997669	49339	+	protein_coding	CWC22
ENSOARG00000016941	3	137000000	137100000	3	137088309	137088467	159	+	protein_coding
ENSOARG00000016961	17	32800000	32900000	17	32789456	32822167	32712	+	protein_coding	ANKRD50
ENSOARG00000017000	6	66900000	6.7e+07	6	66799938	66924657	124720	-	protein_coding	LOC101102485
ENSOARG00000017107	10	40000000	40100000	10	40068359	40068595	237	-	protein_coding
ENSOARG00000017142	15	42300000	42400000	15	42304685	42306520	1836	-	protein_coding
ENSOARG00000017335	2	130600000	130700000	2	130606050	130693174	87125	-	protein_coding	OSBPL6
ENSOARG00000017507	3	135300000	135400000	3	135295156	135323791	28636	-	protein_coding	TMPRSS12
ENSOARG00000017519	3	135300000	135400000	3	135353161	135372464	19304	-	protein_coding
ENSOARG00000017647	3	137000000	137100000	3	137088819	137088980	162	+	protein_coding
ENSOARG00000017949	12	59300000	59400000	12	59259997	59388102	128106	+	protein_coding	CEP350
ENSOARG00000018025	4	83100000	83200000	4	83103751	83105553	1803	+	protein_coding
ENSOARG00000018194	1	163800000	163900000	1	163616161	163909749	293589	-	protein_coding	ABI3BP
ENSOARG00000018302	2	239200000	239300000	2	239211367	239212113	747	-	protein_coding	SFN
ENSOARG00000018975	3	137000000	137100000	3	136982930	137019080	36151	+	protein_coding	KMT2D
ENSOARG00000019034	3	137000000	137100000	3	137026540	137035155	8616	+	protein_coding	PRKAG1
ENSOARG00000019059	3	137000000	137100000	3	137053186	137056187	3002	-	protein_coding	WNT1
ENSOARG00000019064	3	137000000	137100000	3	137064274	137086490	22217	+	protein_coding
ENSOARG00000019065	3	137000000	137100000	3	137099804	137103120	3317	+	protein_coding	FKBP11
ENSOARG00000019349	1	86300000	86400000	1	86382849	86393572	10724	+	protein_coding	CSF1
ENSOARG00000019358	3	34400000	34500000	3	34402196	34404186	1991	-	protein_coding	FNDC4
ENSOARG00000019373	3	34400000	34500000	3	34409458	34429782	20325	+	protein_coding
ENSOARG00000019376	3	34400000	34500000	3	34442446	34485292	42847	+	protein_coding
ENSOARG00000019385	3	34400000	34500000	3	34485866	34513217	27352	+	protein_coding	ZNF512
ENSOARG00000019390	3	19800000	19900000	3	19897522	19898988	1467	+	protein_coding
ENSOARG00000019454	3	34700000	34800000	3	34665558	34766188	100631	-	protein_coding	RBKS
ENSOARG00000019458	3	34700000	34800000	3	34767758	35168619	400862	+	protein_coding	BABAM2
ENSOARG00000020049	1	13900000	1.4e+07	1	13912129	13940208	28080	+	protein_coding
ENSOARG00000020054	1	13900000	1.4e+07	1	13917808	13919653	1846	+	protein_coding
ENSOARG00000020060	1	13900000	1.4e+07	1	13972375	13990875	18501	-	protein_coding	PABPC4
ENSOARG00000020167	1	185400000	185500000	1	185393697	185489776	96080	+	protein_coding	SLC49A4
ENSOARG00000020350	1	15500000	15600000	1	15323047	15539351	216305	-	protein_coding	SCMH1
ENSOARG00000020442	1	96500000	96600000	1	96427312	96607126	179815	-	protein_coding	NOTCH2
ENSOARG00000020473	2	228000000	228100000	2	228093401	228097866	4466	-	protein_coding	IRS1
ENSOARG00000020732	1	212500000	212600000	1	212387687	212657350	269664	+	protein_coding	SPATA16
ENSOARG00000020863	7	49500000	49600000	7	49563272	49690149	126878	-	protein_coding	MYZAP
ENSOARG00000020971	7	55700000	55800000	7	55741575	55915060	173486	+	protein_coding	DMXL2
ENSOARG00000020974	7	55900000	5.6e+07	7	55947828	55948860	1033	-	protein_coding
ENSOARG00000020976	7	55900000	5.6e+07	7	55960165	56013224	53060	-	protein_coding	GLDN
ENSOARG00000021097	7	65600000	65700000	7	65622491	65643511	21021	+	protein_coding
ENSOARG00000021242	2	105100000	105200000	2	105187304	105187390	87	+	miRNA
ENSOARG00000021248	6	70500000	70600000	6	70549590	70549696	107	-	snRNA	LOC114115485
ENSOARG00000021397	12	13400000	13500000	12	13457544	13457637	94	-	miRNA
ENSOARG00000021553	16	18800000	18900000	16	18803629	18803860	232	-	misc_RNA
ENSOARG00000021572	1	13900000	1.4e+07	1	13982595	13982729	135	-	snoRNA	LOC114111320
ENSOARG00000021583	12	55100000	55200000	12	55137526	55137656	131	+	snoRNA	LOC114117369
ENSOARG00000021740	18	21900000	2.2e+07	18	21917370	21917515	146	-	snoRNA	LOC114109248
ENSOARG00000021860	8	68400000	68500000	8	68403584	68403705	122	+	rRNA	5S
ENSOARG00000022171	2	57800000	57900000	2	57820039	57820140	102	+	miRNA
ENSOARG00000022278	2	27100000	27200000	2	27195123	27195229	107	-	snRNA	LOC114113471
ENSOARG00000022812	22	14900000	1.5e+07	22	14980041	14980147	107	+	snRNA	LOC114110346
ENSOARG00000022929	16	18800000	18900000	16	18803231	18803477	247	-	misc_RNA
ENSOARG00000022968	2	130600000	130700000	2	130640657	130640789	133	-	snoRNA
ENSOARG00000023065	6	41700000	41800000	6	41761405	41761511	107	-	snRNA	LOC114115434
ENSOARG00000023165	2	29700000	29800000	2	29760312	29760413	102	+	snRNA	U6
ENSOARG00000023212	8	37500000	37600000	8	37508024	37508117	94	-	miRNA
ENSOARG00000023269	19	22400000	22500000	19	22436439	22436522	84	-	miRNA
ENSOARG00000023422	22	3500000	3600000	22	3591630	3591713	84	-	miRNA
ENSOARG00000023580	12	53400000	53500000	12	53470454	53470555	102	+	snRNA	U6
ENSOARG00000023653	2	87000000	87100000	2	87056733	87056866	134	-	snoRNA	LOC114113391
ENSOARG00000023750	7	49500000	49600000	7	49587593	49587659	67	-	snRNA	U6
ENSOARG00000023978	2	224200000	224300000	2	224275097	224275222	126	-	snRNA	LOC114113425
ENSOARG00000024082	6	70500000	70600000	6	70510996	70511100	105	-	snRNA	U6
ENSOARG00000024179	3	137000000	137100000	3	137007442	137007515	74	+	miRNA
ENSOARG00000024797	4	45900000	4.6e+07	4	45933168	45933246	79	-	miRNA
ENSOARG00000024870	16	17700000	17800000	16	17776723	17776813	91	-	miRNA
ENSOARG00000024888	12	63500000	63600000	12	63516199	63516308	110	-	rRNA	5S_rRNA
ENSOARG00000025032	1	15500000	15600000	1	15527017	15527123	107	-	snRNA	U6
ENSOARG00000025108	16	17700000	17800000	16	17744360	17744454	95	+	snRNA	U6
ENSOARG00000025172	16	14700000	14800000	16	14794987	14795761	775	-	protein_coding
ENSOARG00000025230	4	38700000	38800000	4	38776752	38812821	36070	-	lincRNA
ENSOARG00000025233	4	47300000	47400000	4	47308313	47330698	22386	-	lincRNA
ENSOARG00000025269	4	114200000	114300000	4	114195696	114243135	47440	+	lincRNA
ENSOARG00000025510	1	12800000	12900000	1	12896094	12897126	1033	-	lincRNA
ENSOARG00000025626	1	245900000	2.46e+08	1	245911769	245917368	5600	+	lincRNA
ENSOARG00000025636	1	257200000	257300000	1	257214008	257215000	993	+	lincRNA
ENSOARG00000025647	1	269300000	269400000	1	269392468	269440315	47848	+	lincRNA
ENSOARG00000025751	2	27100000	27200000	2	27154702	27308031	153330	-	lincRNA
ENSOARG00000025771	2	57800000	57900000	2	57856955	57927820	70866	-	lincRNA
ENSOARG00000025817	2	158600000	158700000	2	158526303	158629628	103326	+	lincRNA
ENSOARG00000025819	2	158600000	158700000	2	158647892	158699668	51777	-	lincRNA
ENSOARG00000026006	3	98700000	98800000	3	98744814	98747443	2630	+	lincRNA
ENSOARG00000026019	3	122000000	122100000	3	122018516	122024503	5988	-	lincRNA
ENSOARG00000026306	10	42300000	42400000	10	42125298	42317391	192094	+	lincRNA
ENSOARG00000026318	10	60400000	60500000	10	60472718	60507235	34518	-	lincRNA
ENSOARG00000026334	10	83800000	83900000	10	83793549	83816711	23163	+	lincRNA
ENSOARG00000026528	9	41400000	41500000	9	41450382	41456305	5924	-	lincRNA
ENSOARG00000026596	6	82400000	82500000	6	82497684	82536622	38939	-	lincRNA
ENSOARG00000026651	19	25700000	25800000	19	25686356	25706348	19993	+	lincRNA
ENSOARG00000026713	7	61400000	61500000	7	61371400	61556704	185305	-	lincRNA
ENSOARG00000026741	22	14900000	1.5e+07	22	14970716	15052778	82063	-	lincRNA

[truncated: 6 more sheets: overlap_gene_ihs, Planilha1, Planilha2, Planilha4, Planilha3, overlap_gene_taj]
