# Supplementary material for: Genetic diversity and selection signatures in sheep breeds
Source: J Appl Genet. 2025 Jan 30;66(3):675–87. doi: 10.1007/s13353-025-00941-z (PMC12367903; doi:10.1007/s13353-025-00941-z)
Supplement: Supplementary file 3 — Supplementary file3 (XLSX 113 KB) [file 13353_2025_941_MOESM3_ESM.xlsx]

## Sheet: iHS_BR
CHR	BP1	BP2	QTL_type	start_pos	end_pos	trait_ID	Flank_Markers	p_value
2	78900000	7.9e+07	Exterior	74887734	86263086	Brown
1	58900000	5.9e+07	Exterior	58936646	58936650	Horn_type	rs419928136	<0.01
5	41100000	41200000	Exterior	27705403	43663172	Stature		Significant
7	9100000	9200000	Exterior	0	19759627	Teat_placement		Significant
9	31900000	3.2e+07	Exterior	31966439	31966443	Chest_width	rs428789339	Significant
9	31900000	3.2e+07	Exterior	31966439	31966443	Rump_width	rs428789339	Significant
15	10100000	10200000	Exterior	0	11962032	udder_shape		Significant
20	6300000	6400000	Exterior	4866660	9169812	udder_depth		Significant
23	12600000	12700000	Exterior	1782996	22510324	Rear_leg_set		Significant
23	12600000	12700000	Exterior	1782996	22510324	Foot_angle		Significant
26	32900000	3.3e+07	Exterior	24921588	44077734	Stature		Significant
26	32900000	3.3e+07	Exterior	24921588	44077734	udder_attachment		Significant
2	71900000	7.2e+07	Health	58061692	129710610	Trichostrongylus_adult_and_larva_count
2	1.16e+08	116200000	Health	112094614	122285034	Nematodirus_FEC		3.06
2	217700000	217800000	Health	208469124	234300653	Worm_count
2	217700000	217800000	Health	208469124	234300653	Change_in_hematocrit		Significant
2	217700000	217800000	Health	208469124	234300653	Haemonchus_contortus_FEC
1	2.1e+08	210100000	Health	171198636	217812126	Salmonella_abortusovis_susceptibility
1	2.1e+08	210100000	Health	198827722	217727374	Fecal_egg_count
1	223700000	223800000	Health	210862478	273917817	Trichostrongylus_colubriformis_FEC		2.8
3	19200000	19300000	Health	0	37096100	Haemonchus_contortus_FEC		11
3	122100000	122200000	Health	110991531	133100806	Trichostrongylus_colubriformis_FEC		3.9
3	132100000	132200000	Health	126646085	153577854	Change_in_eosinophil_number		Significant
3	140800000	140900000	Health	139629720	146158634	Immunoglobulin_A_level		Significant
4	10700000	10800000	Health	9198329	30580410	Haemonchus_contortus_FEC
5	22200000	22300000	Health	21729728	38706078	Inherited_Ovine_Arthrogryposis		21.97
6	43200000	43300000	Health	22323915	66220100	facial_eczema_susceptibility		<0.05
6	43200000	43300000	Health	33824115	60808242	Fecal_egg_count
8	64200000	64300000	Health	0	90695059	Trichostrongylus_adult_and_larva_count
8	64200000	64300000	Health	61882700	90695059	Fecal_egg_count
9	7900000	8000000	Health	7016789	17989854	Fecal_egg_count		Comparison-wise
9	31900000	3.2e+07	Health	23140477	35830416	Salmonella_abortusovis_susceptibility
10	49100000	49200000	Health	17686293	80580476	Fecal_egg_count		0.018
15	36700000	36800000	Health	30395329	45364212	facial_eczema_susceptibility		4.1
17	9900000	10000000	Health	3725535	27468870	Fecal_egg_count
20	9400000	9500000	Health	9169812	11270160	Strongyle_FEC		2.64
22	12800000	12900000	Health	4721470	26060065	Somatic_cell_score		Mendelian
23	12600000	12700000	Health	5646154	22956073	Immunoglobulin_E_level		5.5
23	12600000	12700000	Health	6166194	17458502	Haemonchus_contortus_FEC
2	1.2e+07	12100000	Meat_and_Carcass	0	197488750	Meat_arachidonic_acid_content		36.1
2	1.2e+07	12100000	Meat_and_Carcass	4739730	232246770	Meat_eicosapentaenoic_acid_content		1.34
2	1.2e+07	12100000	Meat_and_Carcass	4739730	229086950	Meat_docosapentaenoic_acid_content		32.2
2	1.2e+07	12100000	Meat_and_Carcass	4739730	232246770	Meat_linolenic_acid_content		37.6
2	71900000	7.2e+07	Meat_and_Carcass	53874931	247176919	Hot_carcass_weight		<0.05
2	78900000	7.9e+07	Meat_and_Carcass	76625635	171420235	Ultimate_pH
2	78900000	7.9e+07	Meat_and_Carcass	76625635	171420235	Meat_color_a*
2	1.16e+08	116200000	Meat_and_Carcass	82155320	157201045	Meat_color_L*
2	1.16e+08	116200000	Meat_and_Carcass	86895050	171420235	Meat_color_b*
2	1.16e+08	116200000	Meat_and_Carcass	86895050	171420235	Meat_color_a*
2	1.16e+08	116200000	Meat_and_Carcass	97164465	171420235	Shear_force
2	1.16e+08	116200000	Meat_and_Carcass	97954420	171420235	Meat_color_L*
2	1.16e+08	116200000	Meat_and_Carcass	112094614	122285034	Foreleg_length
2	1.91e+08	191100000	Meat_and_Carcass	178292843	207284191	Hot_carcass_weight		Significant
1	16800000	16900000	Meat_and_Carcass	0	182555377	muscle_weight_in_carcass		9.59
1	16800000	16900000	Meat_and_Carcass	6356385	192725593	Lean_meat_yield_percentage		10.9
1	16800000	16900000	Meat_and_Carcass	12712770	261289799	Carcass_fat_percentage		9.12
1	58900000	5.9e+07	Meat_and_Carcass	37799302	234253975	Bone_weight_in_carcass		Significant
1	58900000	5.9e+07	Meat_and_Carcass	42375900	242390148	Meat_docosapentaenoic_acid_content		32.7
1	58900000	5.9e+07	Meat_and_Carcass	42375900	237305040	Meat_eicosapentaenoic_acid_content		26.6
1	58900000	5.9e+07	Meat_and_Carcass	43901432	68479454	Carcass_bone_percentage		Significant
1	58900000	5.9e+07	Meat_and_Carcass	47461008	242390148	Meat_polyunsaturated_fatty_acid_content		23.9
1	132100000	132200000	Meat_and_Carcass	81276976	143400045	Backfat_at_third_lumbar		Significant
1	132100000	132200000	Meat_and_Carcass	81276976	143400045	Muscle_depth_at_third_lumbar		Significant
1	139700000	139800000	Meat_and_Carcass	133992595	173910693	Bone_weight_in_carcass
1	139700000	139800000	Meat_and_Carcass	133992595	163655725	Carcass_bone_percentage		Significant
1	2.1e+08	210100000	Meat_and_Carcass	173910693	216117090	Lean_meat_yield_percentage		2.2
1	2.1e+08	210100000	Meat_and_Carcass	192386586	210862478	Muscle_depth_at_third_lumbar		<0.01
3	77400000	77500000	Meat_and_Carcass	58982799	175687129	internal_fat_amount		8.5
3	77400000	77500000	Meat_and_Carcass	61579526	152094010	Meat_conjugated_linoleic_acid_content		28.6
3	122100000	122200000	Meat_and_Carcass	94817631	122862283	internal_fat_amount		2.1
5	22200000	22300000	Meat_and_Carcass	0	94388506	Meat_palmitoleic_acid_content		27.5
6	43200000	43300000	Meat_and_Carcass	0	106358050	fat_weight_in_carcass		Significant
6	43200000	43300000	Meat_and_Carcass	0	81102711	muscle_weight_in_carcass		9.36
6	43200000	43300000	Meat_and_Carcass	0	106358050	Carcass_fat_percentage		7.88
6	43200000	43300000	Meat_and_Carcass	0	98616086	Lean_meat_yield_percentage		9.62
6	43200000	43300000	Meat_and_Carcass	15032940	60282089	Hot_carcass_weight		<0.05
6	43200000	43300000	Meat_and_Carcass	33824115	57200336	Hot_carcass_weight		Significant
7	9100000	9200000	Meat_and_Carcass	0	39182059	Longissimus_muscle_area		3.4
8	64200000	64300000	Meat_and_Carcass	0	80262998	internal_fat_amount		7.22
9	7900000	8000000	Meat_and_Carcass	2911221	87709872	Longissimus_muscle_area		6.66
9	7900000	8000000	Meat_and_Carcass	2911221	87709872	muscle_weight_in_carcass		8.5
9	31900000	3.2e+07	Meat_and_Carcass	12316705	87709872	Hot_carcass_weight		<0.05
9	31900000	3.2e+07	Meat_and_Carcass	29933326	44788020	Longissimus_muscle_area		Significant
9	45100000	45200000	Meat_and_Carcass	44788020	66883443	Longissimus_muscle_area		Significant
9	45100000	45200000	Meat_and_Carcass	44788020	75019933	muscle_weight_in_carcass		1.7
10	49100000	49200000	Meat_and_Carcass	5866672	66000069	Carcass_fat_percentage		10.52
10	49100000	49200000	Meat_and_Carcass	5866672	66000069	Carcass_bone_percentage		7.18
10	49100000	49200000	Meat_and_Carcass	5866672	66000069	fat_weight_in_carcass		Significant
10	49100000	49200000	Meat_and_Carcass	5866672	66000069	Lean_meat_yield_percentage		8.19
13	8400000	8500000	Meat_and_Carcass	323769	63134955	muscle_weight_in_carcass		6.61
16	1.3e+07	13100000	Meat_and_Carcass	0	68163455	Lean_meat_yield_percentage		7.69
16	1.3e+07	13100000	Meat_and_Carcass	1693502	75530189	Dressing_percentage		6.81
16	1.3e+07	13100000	Meat_and_Carcass	7620759	68078780	Subcutaneous_fat_thickness		8.58
16	1.3e+07	13100000	Meat_and_Carcass	7620759	63082949	Subcutaneous_fat_area		<0.01
16	3.3e+07	33100000	Meat_and_Carcass	29043559	41067423	Subcutaneous_fat_area		Significant
18	17500000	17600000	Meat_and_Carcass	12356336	56409360	Meat_gadoleic_acid_content		18.4
18	17500000	17600000	Meat_and_Carcass	13430800	57483824	Meat_docosahexaenoic_acid_content		24.2
19	36200000	36300000	Meat_and_Carcass	0	59116894	Dressing_percentage		5.57
23	12600000	12700000	Meat_and_Carcass	0	50592511	Lean_meat_yield_percentage
23	12600000	12700000	Meat_and_Carcass	0	27933604	muscle_weight_in_carcass		9.4
23	12600000	12700000	Meat_and_Carcass	0	50592511	Carcass_fat_percentage		6.22
23	12600000	12700000	Meat_and_Carcass	0	50592511	fat_weight_in_carcass		Significant
23	12600000	12700000	Meat_and_Carcass	0	50592511	Hot_carcass_weight		<0.05
23	12600000	12700000	Meat_and_Carcass	1782996	33208300	Lean_meat_yield_percentage		1.7
23	12600000	12700000	Meat_and_Carcass	1782996	33208300	fat_weight_in_carcass
2	1.2e+07	12100000	Milk	11375352	248993816	Milk_fat_percentage
2	129100000	129200000	Milk	118730236	194802903	milk_lactose_yield
2	1.36e+08	136100000	Milk	135635273	195671853	Milk_Yield
3	77400000	77500000	Milk	51786155	82501726	Milk_fat_percentage
3	77400000	77500000	Milk	54531267	83837186	Milk_Yield
3	77400000	77500000	Milk	55940918	79088885	milk_lactose_yield
3	132100000	132200000	Milk	132193850	132193854	Milk_protein_percentage	rs159833100
3	139500000	139600000	Milk	133100806	140445834	Milk_protein_percentage
3	140800000	140900000	Milk	139629720	151426280	Milk_protein_percentage
6	43200000	43300000	Milk	43152054	43302383	Milk_Yield		Significant
6	43200000	43300000	Milk	43152054	43302383	milk_lactose_yield		Significant
9	7900000	8000000	Milk	7166083	31799494	Useful_yield_content		Suggestive
18	17500000	17600000	Milk	11980273	30084992	Milk_Yield
20	6300000	6400000	Milk	0	35603460	Milk_Yield
25	12500000	12600000	Milk	3188337	16539501	Milk_fat_percentage		Mendelian
25	12500000	12600000	Milk	3719727	18665059	Useful_yield_content		Significant
2	71900000	7.2e+07	Production	31756191	246228973	Body_weight		Significant
2	78900000	7.9e+07	Production	76862621	80970387	Body_weight		Significant
2	1.91e+08	191100000	Production	178292843	207284191	Body_weight		-
2	217700000	217800000	Production	210049034	248993816	bone_density
2	217700000	217800000	Production	210049034	234300653	Body_weight
1	132100000	132200000	Production	90769177	143400045	Body_weight
1	132100000	132200000	Production	121703584	133992595	bone_density
3	132100000	132200000	Production	131913731	145045751	Body_weight
3	139500000	139600000	Production	133100806	159809998	Body_weight		Significant
4	10700000	10800000	Production	9198329	42280040	Body_weight		<0.05
4	28100000	28200000	Production	27191552	36389882	Body_weight		<0.01
5	22200000	22300000	Production	0	86918912	Body_weight
5	88100000	88200000	Production	86511479	107901680	Body_weight		<0.01
5	88100000	88200000	Production	86511479	96901005	Age_at_maximum_daily_gain		Significant
6	43200000	43300000	Production	2630764	90723792	Body_weight		Significant
6	43200000	43300000	Production	33824115	57200336	Body_weight		-
16	1.3e+07	13100000	Production	0	50805060	Body_weight		Significant
16	1.3e+07	13100000	Production	11177113	29043559	Body_weight		-
23	12600000	12700000	Production	0	17532794	Average_daily_gain		-
23	12600000	12700000	Production	0	50592511	Body_weight		Significant
1	2.1e+08	210100000	Reproduction	193234104	268493702	Reproductive_seasonality		Significant
10	49100000	49200000	Reproduction	24156888	62117712	Testes_weight
18	17500000	17600000	Reproduction	0	58021056	Testes_weight
20	6300000	6400000	Reproduction	0	14343840	Testes_weight
20	6300000	6400000	Reproduction	0	26638560	Testes_weight
25	12500000	12600000	Reproduction	0	50482012	Testes_weight
1	151800000	151900000	Wool	149247919	225100780	Fleece_yield		21.73
1	2.1e+08	210100000	Wool	201709284	225270284	Fleece_yield		24.11
1	2.42e+08	242100000	Wool	235440500	248407525	Fiber_curvature		43.31
1	262500000	262600000	Wool	262567033	262567037	Mean_fiber_diameter	rs412029732	Significant
3	19200000	19300000	Wool	0	224283020	Staple_length		Significant
4	10700000	10800000	Wool	0	119255533	Primary_fiber_diameter_coefficient_of_variance		Significant
6	43200000	43300000	Wool	0	117031437	Mean_fiber_diameter		Significant
7	9100000	9200000	Wool	0	100079476	Primary_fiber_diameter_coefficient_of_variance		Significant
7	9100000	9200000	Wool	0	100079476	Staple_length		Significant
15	36700000	36800000	Wool	34644139	90859157	Staple_length
18	17500000	17600000	Wool	11335595	110186283	Staple_length
25	12500000	12600000	Wool	0	45367387	Mean_fiber_diameter		Significant
25	12500000	12600000	Wool	0	45367387	Primary_fiber_diameter_coefficient_of_variance		Significant
25	12500000	12600000	Wool	0	15543145	Greasy_fleece_weight
25	12500000	12600000	Wool	0	45367387	Staple_length		Significant

## Sheet: Taj_BR
CHR	BP1	BP2	QTL_type	start_pos	end_pos	trait_ID	Flank_Markers	p_value
2	115000000	115100000	Exterior	115008895	115008899	Horn_type	rs416045857	<0.05
5	56800000	56900000	Exterior	43663172	59281414	Foot_angle		Significant
7	12600000	12700000	Exterior	0	19759627	Teat_placement		Significant
10	6700000	6800000	Exterior	4572553	35372586	Horns
15	1500000	1600000	Exterior	0	11962032	udder_shape		Significant
17	17100000	17200000	Exterior	17101303	17101307	Teat_number	rs414657709	Significant
26	38600000	38700000	Exterior	24921588	44077734	Stature		Significant
26	38600000	38700000	Exterior	24921588	44077734	udder_attachment		Significant
2	91300000	91400000	Health	58061692	129710610	Trichostrongylus_adult_and_larva_count
2	91300000	91400000	Health	90291856	112094614	Somatic_cell_score
2	115000000	115100000	Health	112094614	122285034	Nematodirus_FEC		3.06
2	213500000	213600000	Health	208469124	234300653	Worm_count
2	213500000	213600000	Health	208469124	234300653	Change_in_hematocrit		Significant
2	213500000	213600000	Health	208469124	234300653	Haemonchus_contortus_FEC
1	176400000	176500000	Health	171198636	217812126	Salmonella_abortusovis_susceptibility
1	204900000	2.05e+08	Health	198827722	217727374	Fecal_egg_count
3	25700000	25800000	Health	0	37096100	Haemonchus_contortus_FEC		11
3	25700000	25800000	Health	23147966	51192618	Trichostrongylus_colubriformis_FEC
3	108600000	108700000	Health	104685194	110991531	facial_eczema_susceptibility		36.8
3	114000000	114100000	Health	110991531	133100806	Trichostrongylus_colubriformis_FEC		3.9
3	198500000	198600000	Health	192009413	207367199	Fecal_oocyst_count
3	198500000	198600000	Health	192009413	206773661	Fecal_egg_count
4	22200000	22300000	Health	9198329	30580410	Haemonchus_contortus_FEC
6	92900000	9.3e+07	Health	89220498	109740462	Trichostrongylus_colubriformis_FEC		2.8
7	48000000	48100000	Health	45319008	54288395	Haemonchus_contortus_FEC
8	4000000	4100000	Health	0	90695059	Trichostrongylus_adult_and_larva_count
8	68400000	68500000	Health	61882700	90695059	Fecal_egg_count
10	32300000	32400000	Health	17686293	80580476	Fecal_egg_count			0.018
10	32300000	32400000	Health	22345121	35372586	Somatic_cell_score
11	27400000	27500000	Health	340774	54864646	Trichostrongylus_adult_and_larva_count
12	71300000	71400000	Health	63488324	76052172	Trichostrongylus_colubriformis_FEC		2.7
14	48700000	48800000	Health	0	63830404	Nematodirus_FEC		3.54
14	48700000	48800000	Health	18463340	49059732	Nematodirus_FEC		5.26
14	48700000	48800000	Health	38034480	49270741	Nematodirus_FEC		3.74
14	48700000	48800000	Health	45525321	57130849	Somatic_cell_score
15	26600000	26700000	Health	17452802	30003131	Fecal_egg_count
16	2300000	2400000	Health	0	11177113	Fecal_egg_count
17	8300000	8400000	Health	3725535	27468870	Fecal_egg_count
18	3200000	3300000	Health	0	11980273	Hematocrit		Significant
18	42200000	42300000	Health	41366864	49640236	Haemonchus_contortus_FEC
20	24400000	24500000	Health	14343840	33810480	Salmonella_abortusovis_susceptibility
20	24400000	24500000	Health	15726996	28533996	Immunoglobulin_A_level		Significant
20	24400000	24500000	Health	23052600	33810480	Salmonella_abortusovis_susceptibility
21	26600000	26700000	Health	17907129	38467166	Salmonella_abortusovis_susceptibility
21	26600000	26700000	Health	26529080	38467166	Salmonella_abortusovis_susceptibility
21	35200000	35300000	Health	35018385	44038272	Change_in_eosinophil_number		Significant
22	13400000	13500000	Health	4721470	26060065	Somatic_cell_score
22	29700000	29800000	Health	18395340	35380370	Trichostrongylus_colubriformis_FEC
26	13200000	13300000	Health	12770764	24177660	Change_in_hematocrit		Significant
26	13200000	13300000	Health	12770764	24177660	Worm_count
26	13200000	13300000	Health	12770764	24177660	Eggs_per_worm		Significant
26	38600000	38700000	Health	37940328	44077734	Fecal_egg_count
2	9500000	9600000	Meat_and_Carcass	0	197488750	Meat_arachidonic_acid_content		36.1
2	9500000	9600000	Meat_and_Carcass	4739730	232246770	Meat_eicosapentaenoic_acid_content		1.34
2	9500000	9600000	Meat_and_Carcass	4739730	229086950	Meat_docosapentaenoic_acid_content		32.2
2	9500000	9600000	Meat_and_Carcass	4739730	232246770	Meat_linolenic_acid_content		37.6
2	91300000	91400000	Meat_and_Carcass	53874931	247176919	Hot_carcass_weight		<0.05
2	91300000	91400000	Meat_and_Carcass	76625635	171420235	Ultimate_pH
2	91300000	91400000	Meat_and_Carcass	76625635	171420235	Meat_color_a*
2	91300000	91400000	Meat_and_Carcass	82155320	157201045	Meat_color_L*
2	91300000	91400000	Meat_and_Carcass	86895050	171420235	Meat_color_b*
2	91300000	91400000	Meat_and_Carcass	86895050	171420235	Meat_color_a*
2	115000000	115100000	Meat_and_Carcass	97164465	171420235	Shear_force
2	115000000	115100000	Meat_and_Carcass	97954420	171420235	Meat_color_L*
2	115000000	115100000	Meat_and_Carcass	112094614	122285034	Foreleg_length
2	205900000	2.06e+08	Meat_and_Carcass	178292843	207284191	Hot_carcass_weight		Significant
1	15300000	15400000	Meat_and_Carcass	0	182555377	muscle_weight_in_carcass		9.59
1	15300000	15400000	Meat_and_Carcass	6356385	192725593	Lean_meat_yield_percentage		10.9
1	15300000	15400000	Meat_and_Carcass	12712770	261289799	Carcass_fat_percentage		9.12
1	46300000	46400000	Meat_and_Carcass	37799302	234253975	Bone_weight_in_carcass		Significant
1	46300000	46400000	Meat_and_Carcass	42375900	242390148	Meat_docosapentaenoic_acid_content		32.7
1	46300000	46400000	Meat_and_Carcass	42375900	237305040	Meat_eicosapentaenoic_acid_content		26.6
1	46300000	46400000	Meat_and_Carcass	43901432	68479454	Carcass_bone_percentage		Significant
1	59800000	59900000	Meat_and_Carcass	47461008	242390148	Meat_polyunsaturated_fatty_acid_content		23.9
1	89200000	89300000	Meat_and_Carcass	81276976	143400045	Backfat_at_third_lumbar		Significant
1	89200000	89300000	Meat_and_Carcass	81276976	143400045	Muscle_depth_at_third_lumbar		Significant
1	141100000	141200000	Meat_and_Carcass	133992595	173910693	Bone_weight_in_carcass
1	141100000	141200000	Meat_and_Carcass	133992595	163655725	Carcass_bone_percentage		Significant
1	176400000	176500000	Meat_and_Carcass	163655725	193234104	muscle_weight_in_carcass		2.2
1	176400000	176500000	Meat_and_Carcass	163655725	193234104	Carcass_fat_percentage		1.8
1	176400000	176500000	Meat_and_Carcass	173910693	193234104	muscle_weight_in_carcass		Significant
1	176400000	176500000	Meat_and_Carcass	173910693	216117090	Lean_meat_yield_percentage		2.2
1	194600000	194700000	Meat_and_Carcass	192386586	210862478	Muscle_depth_at_third_lumbar		<0.01
3	77400000	77500000	Meat_and_Carcass	58982799	175687129	internal_fat_amount		8.5
3	77400000	77500000	Meat_and_Carcass	61579526	152094010	Meat_conjugated_linoleic_acid_content		28.6
3	108600000	108700000	Meat_and_Carcass	94817631	122862283	internal_fat_amount		2.1
5	2400000	2500000	Meat_and_Carcass	0	94388506	Meat_palmitoleic_acid_content		27.5
6	92900000	9.3e+07	Meat_and_Carcass	0	106358050	fat_weight_in_carcass		Significant
6	92900000	9.3e+07	Meat_and_Carcass	0	106358050	Carcass_fat_percentage		7.88
6	92900000	9.3e+07	Meat_and_Carcass	0	98616086	Lean_meat_yield_percentage		9.62
7	12600000	12700000	Meat_and_Carcass	0	39182059	Longissimus_muscle_area		3.4
7	12600000	12700000	Meat_and_Carcass	11194874	51793152	Longissimus_muscle_area		13.59
8	4000000	4100000	Meat_and_Carcass	0	80262998	internal_fat_amount		7.22
9	60400000	60500000	Meat_and_Carcass	2911221	87709872	Longissimus_muscle_area		6.66
9	60400000	60500000	Meat_and_Carcass	2911221	87709872	muscle_weight_in_carcass		8.5
9	60400000	60500000	Meat_and_Carcass	12316705	87709872	Hot_carcass_weight		<0.05
9	60400000	60500000	Meat_and_Carcass	44788020	66883443	Longissimus_muscle_area		Significant
9	60400000	60500000	Meat_and_Carcass	44788020	75019933	muscle_weight_in_carcass		1.7
10	6700000	6800000	Meat_and_Carcass	5866672	66000069	Carcass_fat_percentage		10.52
10	6700000	6800000	Meat_and_Carcass	5866672	66000069	Carcass_bone_percentage		7.18
10	6700000	6800000	Meat_and_Carcass	5866672	66000069	fat_weight_in_carcass		Significant
10	6700000	6800000	Meat_and_Carcass	5866672	66000069	Lean_meat_yield_percentage		8.19
11	27400000	27500000	Meat_and_Carcass	56795	36860409	internal_fat_amount		9.32
11	27400000	27500000	Meat_and_Carcass	4146086	36860409	Hot_carcass_weight		<0.05
12	35500000	35600000	Meat_and_Carcass	0	55979751	Lean_meat_yield_percentage		6.64
12	35500000	35600000	Meat_and_Carcass	0	58581732	Carcass_fat_percentage		6.94
13	9200000	9300000	Meat_and_Carcass	323769	63134955	muscle_weight_in_carcass		6.61
14	48700000	48800000	Meat_and_Carcass	0	50062027	Bone_weight_in_carcass		Significant
15	72200000	72300000	Meat_and_Carcass	68569248	80596647	Hind_leg_length
16	2300000	2400000	Meat_and_Carcass	0	68163455	Lean_meat_yield_percentage		7.69
16	2300000	2400000	Meat_and_Carcass	1693502	75530189	Dressing_percentage		6.81
16	36600000	36700000	Meat_and_Carcass	7620759	68078780	Subcutaneous_fat_thickness		8.58
16	36600000	36700000	Meat_and_Carcass	7620759	63082949	Subcutaneous_fat_area		<0.01
16	36600000	36700000	Meat_and_Carcass	29043559	41067423	Subcutaneous_fat_area		Significant
16	63500000	63600000	Meat_and_Carcass	56816992	72735910	Lean_meat_yield_percentage
18	42200000	42300000	Meat_and_Carcass	12356336	56409360	Meat_gadoleic_acid_content		18.4
18	42200000	42300000	Meat_and_Carcass	13430800	57483824	Meat_docosahexaenoic_acid_content		24.2
18	59500000	59600000	Meat_and_Carcass	57752440	61513064	Longissimus_muscle_area
18	59500000	59600000	Meat_and_Carcass	57752440	61513064	Longissimus_muscle_depth
18	59500000	59600000	Meat_and_Carcass	57752440	61513064	Loin_weight
18	59500000	59600000	Meat_and_Carcass	57752440	61513064	Longissimus_muscle_width
19	8000000	8100000	Meat_and_Carcass	0	59116894	Dressing_percentage		5.57
20	24400000	24500000	Meat_and_Carcass	15726996	29046276	Metacarpal_length		Suggestive
21	26600000	26700000	Meat_and_Carcass	0	59690430	Meat_oleic_acid_content		27.2
21	26600000	26700000	Meat_and_Carcass	0	58363976	Meat_linolenic_acid_content		29.1
21	26600000	26700000	Meat_and_Carcass	0	70302062	Meat_gadoleic_acid_content		33.1
21	26600000	26700000	Meat_and_Carcass	0	56374295	Meat_stearic_acid_content		30.1
21	26600000	26700000	Meat_and_Carcass	0	56374295	Meat_cis-vaccenic_acid_content		30.2
21	26600000	26700000	Meat_and_Carcass	0	56374295	Meat_linoleic_acid_content		29.7
21	26600000	26700000	Meat_and_Carcass	0	47752344	Meat_arachidonic_acid_content		20.3
21	26600000	26700000	Meat_and_Carcass	0	70965289	Meat_docosapentaenoic_acid_content		27.9
21	26600000	26700000	Meat_and_Carcass	0	66322700	Meat_palmitic_acid_content		29.0
21	26600000	26700000	Meat_and_Carcass	3979362	66322700	Meat_myristic_acid_content		26.1
24	6500000	6600000	Meat_and_Carcass	309078	34410684	Bone_weight_in_carcass		Significant
26	13200000	13300000	Meat_and_Carcass	0	31554946	muscle_weight_in_carcass		7.67
2	19400000	19500000	Milk	11375352	248993816	Milk_fat_percentage
2	119500000	119600000	Milk	118730236	194802903	milk_lactose_yield
2	140700000	140800000	Milk	135635273	195671853	Milk_Yield
3	46300000	46400000	Milk	46313772	46313776	Milk_fat_yield_{180d}	rs417941351
3	46300000	46400000	Milk	46351073	46351077	Milk_Yield_{180d}	rs429253677
3	77400000	77500000	Milk	51786155	82501726	Milk_fat_percentage
3	77400000	77500000	Milk	54531267	83837186	Milk_Yield
3	77400000	77500000	Milk	55940918	79088885	milk_lactose_yield
6	92900000	9.3e+07	Milk	74037229	102975639	Useful_yield_content
7	48000000	48100000	Milk	29335965	48758397	Milk_protein_percentage
7	96000000	96100000	Milk	96003314	96003318	Milk_fat_yield_{180d}	rs410136138
8	37100000	37200000	Milk	21715718	60818204	Milk_fat_percentage
8	84700000	84800000	Milk	80262998	90695059	milk_lactose_yield		Suggestive
9	75000000	75100000	Milk	75019933	94726662	Milk_fat_yield
11	27400000	27500000	Milk	13403785	37825936	Milk_Yield		Significant
11	27400000	27500000	Milk	13403785	37825936	Milk_protein_yield
11	27400000	27500000	Milk	13403785	44130258	milk_polyunsaturated_fatty_acid_content
11	27400000	27500000	Milk	13403785	37825936	Milk_yield_persistency		3.4
12	35500000	35600000	Milk	17619125	40293526	Milk_Yield
14	48700000	48800000	Milk	40988614	57130849	milk_lactose_yield
20	24400000	24500000	Milk	0	35603460	Milk_Yield
20	24400000	24500000	Milk	10860336	27611892	Milk_Yield
20	24400000	24500000	Milk	11218932	26023824	Milk_protein_yield
20	24400000	24500000	Milk	11218932	25204176	milk_lactose_yield
20	24400000	24500000	Milk	12038580	25614000	Milk_fat_yield
24	6500000	6600000	Milk	0	11847990	Milk_Yield
24	6500000	6600000	Milk	2060520	7778463	Milk_protein_persistency		2.0
25	14300000	14400000	Milk	3188337	16539501	Milk_fat_percentage
25	14300000	14400000	Milk	3719727	18665059	Useful_yield_content		Significant
2	91300000	91400000	Production	31756191	246228973	Body_weight		Significant
2	205900000	2.06e+08	Production	178292843	207284191	Body_weight
2	213500000	213600000	Production	210049034	248993816	bone_density
2	213500000	213600000	Production	210049034	234300653	Body_weight
1	15300000	15400000	Production	15371514	15371518	Body_weight	rs429410575	Significant
1	141100000	141200000	Production	90769177	143400045	Body_weight
3	108600000	108700000	Production	108640529	108640533	Chest_girth	rs430810656
3	108600000	108700000	Production	108640529	108640533	Body_weight	rs430810656
3	108600000	108700000	Production	108653755	108653759	Average_daily_gain	rs401775061	Significant
4	22200000	22300000	Production	9198329	42280040	Body_weight		<0.05
4	29200000	29300000	Production	27191552	36389882	Body_weight		<0.01
5	2400000	2500000	Production	0	86918912	Body_weight
5	90000000	90100000	Production	86511479	107901680	Body_weight		<0.01
5	90000000	90100000	Production	86511479	96901005	Age_at_maximum_daily_gain		Significant
7	76400000	76500000	Production	75173621	81259598	bone_density		10.12
8	84700000	84800000	Production	79837200	90695059	Body_weight
8	84700000	84800000	Production	83882284	91688588	Body_weight		Significant
11	27400000	27500000	Production	2101440	36860409	Body_weight		Significant
12	35500000	35600000	Production	29067839	37914573	bone_density
14	48700000	48800000	Production	38034480	49270741	Body_weight
14	48700000	48800000	Production	38034480	49270741	Age_at_maximum_daily_gain		Significant
14	48700000	48800000	Production	38034480	49270741	Average_daily_gain
16	2300000	2400000	Production	0	50805060	Body_weight		Significant
18	42200000	42300000	Production	41366864	47652478	Average_daily_gain
21	26600000	26700000	Production	11142213	39263038	Body_weight
21	26600000	26700000	Production	11142213	39263038	Average_daily_gain
26	13200000	13300000	Production	12770764	24177660	Average_daily_gain
1	176400000	176500000	Reproduction	163655725	193234104	Reproductive_seasonality		Significant
1	194600000	194700000	Reproduction	193234104	268493702	Reproductive_seasonality		Significant
10	6700000	6800000	Reproduction	6730968	6730972	Twinning	rs407696726	Significant
10	6700000	6800000	Reproduction	6730968	6730972	Total_lambs_born	rs407696726	Significant
10	32300000	32400000	Reproduction	24156888	62117712	Testes_weight
12	71300000	71400000	Reproduction	70327815	76052172	Reproductive_seasonality		Significant
17	17100000	17200000	Reproduction	16625895	27468870	Reproductive_seasonality		Significant
18	3200000	3300000	Reproduction	0	58021056	Testes_weight
19	8000000	8100000	Reproduction	0	23326751	Reproductive_seasonality		Significant
20	24400000	24500000	Reproduction	0	26638560	Testes_weight
24	6500000	6600000	Reproduction	0	22665720	Testes_weight
24	6500000	6600000	Reproduction	0	26786760	Testes_weight
25	14300000	14400000	Reproduction	0	50482012	Testes_weight
1	176400000	176500000	Wool	149247919	225100780	Fleece_yield		21.73
1	204900000	2.05e+08	Wool	201709284	225270284	Fleece_yield		24.11
3	25700000	25800000	Wool	0	224283020	Staple_length		Significant
4	900000	1000000	Wool	0	119255533	Primary_fiber_diameter_coefficient_of_variance		Significant
5	64600000	64700000	Wool	64685678	64685682	Staple_length	rs405764380	Significant
6	92900000	9.3e+07	Wool	0	117031437	Mean_fiber_diameter		Significant
7	12600000	12700000	Wool	0	100079476	Primary_fiber_diameter_coefficient_of_variance		Significant
7	12600000	12700000	Wool	0	100079476	Staple_length		Significant
15	72200000	72300000	Wool	34644139	90859157	Staple_length
18	42200000	42300000	Wool	11335595	110186283	Staple_length
25	14300000	14400000	Wool	0	45367387	Mean_fiber_diameter		Significant
25	14300000	14400000	Wool	0	45367387	Primary_fiber_diameter_coefficient_of_variance		Significant
25	14300000	14400000	Wool	0	15543145	Greasy_fleece_weight
25	14300000	14400000	Wool	0	45367387	Staple_length		Significant

## Sheet: iHS_CL
CHR	BP1	BP2	QTL_type	start_pos	end_pos	trait_ID	Flank_Markers	p_value
2	132500000	132600000	Exterior	132508480	132508484	Horn_number	rs399038829	Significant
2	132500000	132600000	Exterior	132519430	132519434	Horn_number	rs416536940	0.007482
2	132500000	132600000	Exterior	132555668	132555672	Horn_number	rs398511030	Significant
2	132500000	132600000	Exterior	132568090	132568094	Horn_number	rs429616422	Significant
2	132500000	132600000	Exterior	132574006	132574010	Horn_number	rs398720862	Significant
2	212700000	212800000	Exterior	212709578	212709582	Teat_number	rs400325896	Significant
5	36900000	3.7e+07	Exterior	27705403	43663172	Stature		Significant
1	112500000	112600000	Health	107889041	121703584	facial_eczema_susceptibility		7.6
1	193900000	1.94e+08	Health	171198636	217812126	Salmonella_abortusovis_susceptibility
1	213200000	213300000	Health	198827722	217727374	Fecal_egg_count
1	213200000	213300000	Health	210862478	273917817	Trichostrongylus_colubriformis_FEC		2.8
1	235600000	235800000	Health	235644200	235644204	Somatic_cell_score	rs161717499	-
2	67200000	67300000	Health	58061692	129710610	Trichostrongylus_adult_and_larva_count
2	99400000	99500000	Health	90291856	112094614	Somatic_cell_score
2	207600000	207700000	Health	207609415	207609419	Milk_bacterial_count	rs401261998
2	212700000	212800000	Health	208469124	234300653	Worm_count
2	212700000	212800000	Health	208469124	234300653	Change_in_hematocrit		Significant
2	212700000	212800000	Health	208469124	234300653	Haemonchus_contortus_FEC
3	109400000	109500000	Health	104685194	110991531	facial_eczema_susceptibility		36.8
3	126100000	126200000	Health	110991531	133100806	Trichostrongylus_colubriformis_FEC		3.9
3	127100000	127200000	Health	126646085	153577854	Change_in_eosinophil_number		Significant
5	36900000	3.7e+07	Health	21729728	38706078	Inherited_Ovine_Arthrogryposis		21.97
6	91400000	91500000	Health	89220498	109740462	Trichostrongylus_colubriformis_FEC		2.8
8	83200000	83300000	Health	0	90695059	Trichostrongylus_adult_and_larva_count
8	83200000	83300000	Health	61882700	90695059	Fecal_egg_count
10	5.6e+07	56100000	Health	17686293	80580476	Fecal_egg_count		0.018
10	5.6e+07	56100000	Health	56036097	56036101	Strongyle_FEC	rs403481418
13	30900000	3.1e+07	Health	16188450	42089970	Salmonella_abortusovis_susceptibility
1	56300000	56400000	Meat_and_Carcass	0	182555377	muscle_weight_in_carcass		9.59
1	56300000	56400000	Meat_and_Carcass	6356385	192725593	Lean_meat_yield_percentage		10.9
1	56300000	56400000	Meat_and_Carcass	12712770	261289799	Carcass_fat_percentage		9.12
1	56300000	56400000	Meat_and_Carcass	37799302	234253975	Bone_weight_in_carcass		Significant
1	56300000	56400000	Meat_and_Carcass	42375900	242390148	Meat_docosapentaenoic_acid_content		32.7
1	56300000	56400000	Meat_and_Carcass	42375900	237305040	Meat_eicosapentaenoic_acid_content		26.6
1	56300000	56400000	Meat_and_Carcass	43901432	68479454	Carcass_bone_percentage		Significant
1	56300000	56400000	Meat_and_Carcass	47461008	242390148	Meat_polyunsaturated_fatty_acid_content		23.9
1	83800000	83900000	Meat_and_Carcass	81276976	143400045	Backfat_at_third_lumbar		Significant
1	83800000	83900000	Meat_and_Carcass	81276976	143400045	Muscle_depth_at_third_lumbar		Significant
1	1.34e+08	134100000	Meat_and_Carcass	133992595	173910693	Bone_weight_in_carcass
1	1.34e+08	134100000	Meat_and_Carcass	133992595	163655725	Carcass_bone_percentage		Significant
1	167400000	167500000	Meat_and_Carcass	163655725	193234104	muscle_weight_in_carcass		2.2
1	167400000	167500000	Meat_and_Carcass	163655725	193234104	Carcass_fat_percentage		1.8
1	193900000	1.94e+08	Meat_and_Carcass	173910693	216117090	Lean_meat_yield_percentage		2.2
1	193900000	1.94e+08	Meat_and_Carcass	192386586	210862478	Muscle_depth_at_third_lumbar		<0.01
2	67200000	67300000	Meat_and_Carcass	0	197488750	Meat_arachidonic_acid_content		36.1
2	67200000	67300000	Meat_and_Carcass	4739730	232246770	Meat_eicosapentaenoic_acid_content		1.34
2	67200000	67300000	Meat_and_Carcass	4739730	229086950	Meat_docosapentaenoic_acid_content		32.2
2	67200000	67300000	Meat_and_Carcass	4739730	232246770	Meat_linolenic_acid_content		37.6
2	67200000	67300000	Meat_and_Carcass	53874931	247176919	Hot_carcass_weight		<0.05
2	99400000	99500000	Meat_and_Carcass	76625635	171420235	Ultimate_pH
2	99400000	99500000	Meat_and_Carcass	76625635	171420235	Meat_color_a*
2	99400000	99500000	Meat_and_Carcass	82155320	157201045	Meat_color_L*
2	99400000	99500000	Meat_and_Carcass	86895050	171420235	Meat_color_b*
2	99400000	99500000	Meat_and_Carcass	86895050	171420235	Meat_color_a*
2	99400000	99500000	Meat_and_Carcass	97164465	171420235	Shear_force
2	99400000	99500000	Meat_and_Carcass	97954420	171420235	Meat_color_L*
2	99400000	99500000	Meat_and_Carcass	99265745	99423736	Subcutaneous_fat_thickness
2	136800000	136900000	Meat_and_Carcass	136828105	136986096	Leg_fat_weight
3	1.04e+08	104200000	Meat_and_Carcass	58982799	175687129	internal_fat_amount		8.5
3	1.04e+08	104200000	Meat_and_Carcass	61579526	152094010	Meat_conjugated_linoleic_acid_content		28.6
3	1.04e+08	104200000	Meat_and_Carcass	94817631	122862283	internal_fat_amount		2.1
5	36900000	3.7e+07	Meat_and_Carcass	0	94388506	Meat_palmitoleic_acid_content		27.5
6	84400000	84500000	Meat_and_Carcass	0	106358050	fat_weight_in_carcass		Significant
6	84400000	84500000	Meat_and_Carcass	0	106358050	Carcass_fat_percentage		7.88
6	84400000	84500000	Meat_and_Carcass	0	98616086	Lean_meat_yield_percentage		9.62
10	5.6e+07	56100000	Meat_and_Carcass	5866672	66000069	Carcass_fat_percentage		10.52
10	5.6e+07	56100000	Meat_and_Carcass	5866672	66000069	Carcass_bone_percentage		7.18
10	5.6e+07	56100000	Meat_and_Carcass	5866672	66000069	fat_weight_in_carcass		Significant
10	5.6e+07	56100000	Meat_and_Carcass	5866672	66000069	Lean_meat_yield_percentage		8.19
13	30900000	3.1e+07	Meat_and_Carcass	323769	63134955	muscle_weight_in_carcass		6.61
15	73500000	73600000	Meat_and_Carcass	68569248	80596647	Hind_leg_length
16	48300000	48400000	Meat_and_Carcass	0	68163455	Lean_meat_yield_percentage		7.69
16	48300000	48400000	Meat_and_Carcass	1693502	75530189	Dressing_percentage		6.81
16	48300000	48400000	Meat_and_Carcass	7620759	68078780	Subcutaneous_fat_thickness		8.58
16	48300000	48400000	Meat_and_Carcass	7620759	63082949	Subcutaneous_fat_area		<0.01
18	36200000	36300000	Meat_and_Carcass	12356336	56409360	Meat_gadoleic_acid_content		18.4
18	36200000	36300000	Meat_and_Carcass	13430800	57483824	Meat_docosahexaenoic_acid_content		24.2
18	36200000	36300000	Meat_and_Carcass	32233920	41366864	Carcass_fat_percentage		Significant
1	83800000	83900000	Milk	81276976	86362084	Milk_Yield		-
1	102100000	102200000	Milk	96447548	105515991	Milk_fat_percentage
1	102100000	102200000	Milk	96447548	105515991	Milk_Yield		-
1	102100000	102200000	Milk	96447548	105515991	Milk_protein_percentage
1	112500000	112600000	Milk	105515991	115008192	Milk_Yield		-
1	112500000	112600000	Milk	105515991	115008192	Milk_protein_percentage
1	112500000	112600000	Milk	105515991	115008192	Milk_fat_percentage
1	193900000	1.94e+08	Milk	193954494	194123997	Milk_protein_yield		Significant
2	67200000	67300000	Milk	11375352	248993816	Milk_fat_percentage
2	125600000	125700000	Milk	118730236	194802903	milk_lactose_yield
2	136800000	136900000	Milk	135635273	195671853	Milk_Yield
2	174900000	1.75e+08	Milk	174975032	186745362	Milk_Yield
3	136800000	136900000	Milk	133100806	140445834	Milk_protein_percentage
6	84400000	84500000	Milk	74037229	102975639	Useful_yield_content
8	83200000	83300000	Milk	80262998	90695059	milk_lactose_yield		Suggestive
9	91100000	91200000	Milk	75019933	94726662	Milk_fat_yield
23	54600000	54700000	Milk	39225912	62330568	Milk_fat_yield
23	54600000	54700000	Milk	39225912	62330568	Milk_Yield
1	102100000	102200000	Production	90769177	143400045	Body_weight
1	112500000	112600000	Production	105515991	121703584	bone_density
1	133200000	133300000	Production	121703584	133992595	bone_density
2	67200000	67300000	Production	31756191	246228973	Body_weight		Significant
2	212700000	212800000	Production	210049034	248993816	bone_density
2	212700000	212800000	Production	210049034	234300653	Body_weight
3	136800000	136900000	Production	131913731	145045751	Body_weight
3	136800000	136900000	Production	133100806	159809998	Body_weight		Significant
5	36900000	3.7e+07	Production	0	86918912	Body_weight
5	106700000	106800000	Production	86511479	107901680	Body_weight		<0.01
6	84400000	84500000	Production	2630764	90723792	Body_weight		Significant
8	83200000	83300000	Production	79837200	90695059	Body_weight
8	84700000	84800000	Production	83882284	91688588	Body_weight		Significant
16	48300000	48400000	Production	0	50805060	Body_weight		Significant
1	167400000	167500000	Reproduction	163655725	193234104	Reproductive_seasonality		Significant
1	193900000	1.94e+08	Reproduction	193234104	268493702	Reproductive_seasonality		Significant
10	5.6e+07	56100000	Reproduction	24156888	62117712	Testes_weight
18	36200000	36300000	Reproduction	0	58021056	Testes_weight
1	167400000	167500000	Wool	149247919	225100780	Fleece_yield		21.73
1	213200000	213300000	Wool	201709284	225270284	Fleece_yield		24.11
1	235600000	235800000	Wool	235440500	248407525	Fiber_curvature		43.31
1	261300000	261400000	Wool	261362169	261362173	Mean_fiber_diameter	rs401124967	Significant
3	1.04e+08	104200000	Wool	0	224283020	Staple_length		Significant
4	85800000	85900000	Wool	0	119255533	Primary_fiber_diameter_coefficient_of_variance		Significant
6	84400000	84500000	Wool	0	117031437	Mean_fiber_diameter		Significant
7	97700000	97800000	Wool	0	100079476	Primary_fiber_diameter_coefficient_of_variance		Significant
7	97700000	97800000	Wool	0	100079476	Staple_length		Significant
15	73500000	73600000	Wool	34644139	90859157	Staple_length
18	36200000	36300000	Wool	11335595	110186283	Staple_length

## Sheet: Taj_CL
CHR	BP1	BP2	QTL_type	start_pos	end_pos	trait_ID	Flank_Markers	p_value
5	46200000	46300000	Exterior	43663172	59281414	Foot_angle		Significant
13	7700000	7800000	Exterior	7743778	7743782	Teat_number	rs417649440	Significant
23	16900000	1.7e+07	Exterior	1782996	22510324	Rear_leg_set		Significant
23	16900000	1.7e+07	Exterior	1782996	22510324	Foot_angle		Significant
25	15500000	15600000	Exterior	15525889	15525893	Teat_number	rs416080287	Significant
1	38700000	38800000	Health	38713854	38713858	Mean_corpuscular_hemoglobin_content	rs409367364	Significant
1	185400000	185500000	Health	171198636	217812126	Salmonella_abortusovis_susceptibility
1	221500000	221600000	Health	210862478	273917817	Trichostrongylus_colubriformis_FEC		2.8
1	262300000	262400000	Health	262343184	262343188	Mean_corpuscular_hemoglobin_content	rs427425780	Significant
8	2200000	2300000	Health	0	90695059	Trichostrongylus_adult_and_larva_count
8	83600000	83700000	Health	61882700	90695059	Fecal_egg_count
2	67700000	67800000	Health	58061692	129710610	Trichostrongylus_adult_and_larva_count
2	91800000	91900000	Health	90291856	112094614	Somatic_cell_score
2	214700000	214800000	Health	208469124	234300653	Worm_count
2	214700000	214800000	Health	208469124	234300653	Change_in_hematocrit		Significant
2	214700000	214800000	Health	208469124	234300653	Haemonchus_contortus_FEC
3	19700000	19800000	Health	0	37096100	Haemonchus_contortus_FEC		11
3	25300000	25400000	Health	23147966	51192618	Trichostrongylus_colubriformis_FEC
3	107500000	107600000	Health	104685194	110991531	facial_eczema_susceptibility		36.8
3	118700000	118800000	Health	110991531	133100806	Trichostrongylus_colubriformis_FEC		3.9
3	126900000	1.27e+08	Health	126646085	153577854	Change_in_eosinophil_number		Significant
3	146000000	146100000	Health	139629720	146158634	Immunoglobulin_A_level		Significant
3	158900000	1.59e+08	Health	155061698	167006642	Strongyle_FEC		2.59
3	178600000	178700000	Health	176280667	192009413	Hematocrit		Significant
3	195300000	195400000	Health	178803202	197054483	Nematodirus_FEC		3.43
3	195300000	195400000	Health	192009413	207367199	Fecal_oocyst_count
3	195300000	195400000	Health	192009413	206773661	Fecal_egg_count
3	206300000	206400000	Health	206319211	206319215	Haemonchus_contortus_resistance	rs592779209
3	206300000	206400000	Health	206325243	206325247	Fecal_egg_count	rs407346502	-
4	26400000	26500000	Health	9198329	30580410	Haemonchus_contortus_FEC
4	116700000	116800000	Health	116753477	116753481	Mean_corpuscular_hemoglobin_concentration	rs404264735	Significant
6	44300000	44400000	Health	22323915	66220100	facial_eczema_susceptibility		<0.05
6	44300000	44400000	Health	33824115	60808242	Fecal_egg_count
7	56000000	56100000	Health	56008089	56142967	Haemonchus_contortus_FEC
9	7900000	8000000	Health	7016789	17989854	Fecal_egg_count
9	26900000	2.7e+07	Health	23140477	35830416	Salmonella_abortusovis_susceptibility
10	57600000	57700000	Health	17686293	80580476	Fecal_egg_count		0.018
11	13900000	1.4e+07	Health	340774	54864646	Trichostrongylus_adult_and_larva_count
13	69600000	69700000	Health	63588231	81978310	Fecal_egg_count
15	31900000	3.2e+07	Health	30395329	45364212	facial_eczema_susceptibility		4.1
17	67200000	67300000	Health	45151260	72397710	Somatic_cell_score
18	9900000	10000000	Health	0	11980273	Hematocrit		Significant
21	26600000	26700000	Health	17907129	38467166	Salmonella_abortusovis_susceptibility
21	26600000	26700000	Health	26529080	38467166	Salmonella_abortusovis_susceptibility
23	16900000	1.7e+07	Health	5646154	22956073	Immunoglobulin_E_level		5.5
23	16900000	1.7e+07	Health	6166194	17458502	Haemonchus_contortus_FEC
23	16900000	1.7e+07	Health	16269838	31722470	Immunoglobulin_G_level		14
25	14100000	14200000	Health	14136889	14136893	Fecal_egg_count	rs588692006,rs402919836,rs596233032	Significant
1	38700000	38800000	Meat_and_Carcass	0	182555377	muscle_weight_in_carcass		9.59
1	38700000	38800000	Meat_and_Carcass	6356385	192725593	Lean_meat_yield_percentage		10.9
1	38700000	38800000	Meat_and_Carcass	12712770	261289799	Carcass_fat_percentage		9.12
1	38700000	38800000	Meat_and_Carcass	32459939	43901432	muscle_weight_in_carcass		Significant
1	38700000	38800000	Meat_and_Carcass	37799302	234253975	Bone_weight_in_carcass		Significant
1	142200000	142400000	Meat_and_Carcass	42375900	242390148	Meat_docosapentaenoic_acid_content		32.7
1	142200000	142400000	Meat_and_Carcass	42375900	237305040	Meat_eicosapentaenoic_acid_content		26.6
1	142200000	142400000	Meat_and_Carcass	47461008	242390148	Meat_polyunsaturated_fatty_acid_content		23.9
1	142200000	142400000	Meat_and_Carcass	81276976	143400045	Backfat_at_third_lumbar		Significant
1	142200000	142400000	Meat_and_Carcass	81276976	143400045	Muscle_depth_at_third_lumbar		Significant
1	142200000	142400000	Meat_and_Carcass	133992595	173910693	Bone_weight_in_carcass
1	142200000	142400000	Meat_and_Carcass	133992595	163655725	Carcass_bone_percentage		Significant
1	166400000	166500000	Meat_and_Carcass	163655725	193234104	muscle_weight_in_carcass		2.2
1	166400000	166500000	Meat_and_Carcass	163655725	193234104	Carcass_fat_percentage		1.8
1	185400000	185500000	Meat_and_Carcass	173910693	193234104	muscle_weight_in_carcass		Significant
1	185400000	185500000	Meat_and_Carcass	173910693	216117090	Lean_meat_yield_percentage		2.2
1	194600000	194700000	Meat_and_Carcass	192386586	210862478	Muscle_depth_at_third_lumbar		<0.01
8	2200000	2300000	Meat_and_Carcass	0	80262998	internal_fat_amount		7.22
2	29700000	29800000	Meat_and_Carcass	0	197488750	Meat_arachidonic_acid_content		36.1
2	29700000	29800000	Meat_and_Carcass	4739730	232246770	Meat_eicosapentaenoic_acid_content		1.34
2	29700000	29800000	Meat_and_Carcass	4739730	229086950	Meat_docosapentaenoic_acid_content		32.2
2	29700000	29800000	Meat_and_Carcass	4739730	232246770	Meat_linolenic_acid_content		37.6
2	67700000	67800000	Meat_and_Carcass	53874931	247176919	Hot_carcass_weight		<0.05
2	91800000	91900000	Meat_and_Carcass	76625635	171420235	Ultimate_pH
2	91800000	91900000	Meat_and_Carcass	76625635	171420235	Meat_color_a*
2	91800000	91900000	Meat_and_Carcass	82155320	157201045	Meat_color_L*
2	91800000	91900000	Meat_and_Carcass	86895050	171420235	Meat_color_b*
2	91800000	91900000	Meat_and_Carcass	86895050	171420235	Meat_color_a*
2	99700000	99800000	Meat_and_Carcass	97164465	171420235	Shear_force
2	99700000	99800000	Meat_and_Carcass	97954420	171420235	Meat_color_L*
2	134000000	134100000	Meat_and_Carcass	134094861	134252852	Loin_fat_thickness
2	134000000	134100000	Meat_and_Carcass	134094861	134252852	Longissimus_muscle_area
2	191000000	191100000	Meat_and_Carcass	178292843	207284191	Hot_carcass_weight		Significant
3	70000000	70100000	Meat_and_Carcass	58982799	175687129	internal_fat_amount		8.5
3	70000000	70100000	Meat_and_Carcass	61579526	152094010	Meat_conjugated_linoleic_acid_content		28.6
3	107500000	107600000	Meat_and_Carcass	94817631	122862283	internal_fat_amount		2.1
5	46200000	46300000	Meat_and_Carcass	0	94388506	Meat_palmitoleic_acid_content		27.5
6	44300000	44400000	Meat_and_Carcass	0	106358050	fat_weight_in_carcass		Significant
6	44300000	44400000	Meat_and_Carcass	0	81102711	muscle_weight_in_carcass		9.36
6	44300000	44400000	Meat_and_Carcass	0	106358050	Carcass_fat_percentage		7.88
6	44300000	44400000	Meat_and_Carcass	0	98616086	Lean_meat_yield_percentage		9.62
6	44300000	44400000	Meat_and_Carcass	15032940	60282089	Hot_carcass_weight		<0.05
6	44300000	44400000	Meat_and_Carcass	33824115	57200336	Hot_carcass_weight		Significant
7	20800000	20900000	Meat_and_Carcass	0	39182059	Longissimus_muscle_area		3.4
7	20800000	20900000	Meat_and_Carcass	11194874	51793152	Longissimus_muscle_area		13.59
9	5200000	5300000	Meat_and_Carcass	2911221	87709872	Longissimus_muscle_area		6.66
9	5200000	5300000	Meat_and_Carcass	2911221	87709872	muscle_weight_in_carcass		8.5
9	12600000	12700000	Meat_and_Carcass	12316705	87709872	Hot_carcass_weight		<0.05
9	40400000	40500000	Meat_and_Carcass	29933326	44788020	Longissimus_muscle_area		Significant
9	72500000	72600000	Meat_and_Carcass	44788020	75019933	muscle_weight_in_carcass		1.7
9	79900000	80000000	Meat_and_Carcass	79908330	79908334	Number_of_ribs	rs424881680
10	57600000	57700000	Meat_and_Carcass	5866672	66000069	Carcass_fat_percentage		10.52
10	57600000	57700000	Meat_and_Carcass	5866672	66000069	Carcass_bone_percentage		7.18
10	57600000	57700000	Meat_and_Carcass	5866672	66000069	fat_weight_in_carcass		Significant
10	57600000	57700000	Meat_and_Carcass	5866672	66000069	Lean_meat_yield_percentage		8.19
11	13900000	1.4e+07	Meat_and_Carcass	56795	36860409	internal_fat_amount		9.32
11	13900000	1.4e+07	Meat_and_Carcass	4146086	36860409	Hot_carcass_weight		<0.05
11	29200000	29300000	Meat_and_Carcass	27829893	52138452	Jaw_length
11	29200000	29300000	Meat_and_Carcass	27829893	34645377	Jaw_length		Significant
13	7700000	7800000	Meat_and_Carcass	323769	63134955	muscle_weight_in_carcass		6.61
16	33000000	33100000	Meat_and_Carcass	0	68163455	Lean_meat_yield_percentage		7.69
16	33000000	33100000	Meat_and_Carcass	1693502	75530189	Dressing_percentage		6.81
16	33000000	33100000	Meat_and_Carcass	7620759	68078780	Subcutaneous_fat_thickness		8.58
16	33000000	33100000	Meat_and_Carcass	7620759	63082949	Subcutaneous_fat_area		<0.01
16	33000000	33100000	Meat_and_Carcass	29043559	41067423	Subcutaneous_fat_area		Significant
16	61200000	61300000	Meat_and_Carcass	56816992	72735910	Lean_meat_yield_percentage
19	1800000	1900000	Meat_and_Carcass	0	59116894	Dressing_percentage		5.57
21	6500000	6600000	Meat_and_Carcass	0	59690430	Meat_oleic_acid_content		27.2
21	6500000	6600000	Meat_and_Carcass	0	58363976	Meat_linolenic_acid_content		29.1
21	6500000	6600000	Meat_and_Carcass	0	70302062	Meat_gadoleic_acid_content		33.1
21	6500000	6600000	Meat_and_Carcass	0	56374295	Meat_stearic_acid_content		30.1
21	6500000	6600000	Meat_and_Carcass	0	56374295	Meat_cis-vaccenic_acid_content		30.2
21	6500000	6600000	Meat_and_Carcass	0	56374295	Meat_linoleic_acid_content		29.7
21	6500000	6600000	Meat_and_Carcass	0	47752344	Meat_arachidonic_acid_content		20.3
21	6500000	6600000	Meat_and_Carcass	0	70965289	Meat_docosapentaenoic_acid_content		27.9
21	6500000	6600000	Meat_and_Carcass	0	66322700	Meat_palmitic_acid_content		29.0
21	6500000	6600000	Meat_and_Carcass	3979362	66322700	Meat_myristic_acid_content		26.1
23	16900000	1.7e+07	Meat_and_Carcass	0	50592511	Lean_meat_yield_percentage
23	16900000	1.7e+07	Meat_and_Carcass	0	27933604	muscle_weight_in_carcass		9.4
23	16900000	1.7e+07	Meat_and_Carcass	0	50592511	Carcass_fat_percentage		6.22
23	16900000	1.7e+07	Meat_and_Carcass	0	50592511	fat_weight_in_carcass		Significant
23	16900000	1.7e+07	Meat_and_Carcass	0	50592511	Hot_carcass_weight		<0.05
23	16900000	1.7e+07	Meat_and_Carcass	1782996	33208300	Lean_meat_yield_percentage		1.7
23	16900000	1.7e+07	Meat_and_Carcass	1782996	33208300	fat_weight_in_carcass
24	18800000	18900000	Meat_and_Carcass	309078	34410684	Bone_weight_in_carcass		Significant
26	11500000	11600000	Meat_and_Carcass	0	31554946	muscle_weight_in_carcass		7.67
8	22500000	22600000	Milk	21715718	60818204	Milk_fat_percentage
8	83600000	83700000	Milk	80262998	90695059	milk_lactose_yield		Suggestive
2	29700000	29800000	Milk	11375352	248993816	Milk_fat_percentage
2	122300000	122400000	Milk	118730236	194802903	milk_lactose_yield
2	152900000	1.53e+08	Milk	135635273	195671853	Milk_Yield
3	70000000	70100000	Milk	51786155	82501726	Milk_fat_percentage
3	70000000	70100000	Milk	54531267	83837186	Milk_Yield
3	70000000	70100000	Milk	55940918	79088885	milk_lactose_yield
3	70000000	70100000	Milk	55940918	71595473	Milk_protein_yield
3	70000000	70100000	Milk	60021489	70927743	Milk_fat_yield
3	146000000	146100000	Milk	139629720	151426280	Milk_protein_percentage
9	7900000	8000000	Milk	7166083	31799494	Useful_yield_content		Suggestive
9	79900000	80000000	Milk	75019933	94726662	Milk_fat_yield
11	13900000	1.4e+07	Milk	13403785	37825936	Milk_Yield		Significant
11	13900000	1.4e+07	Milk	13403785	37825936	Milk_protein_yield
11	13900000	1.4e+07	Milk	13403785	44130258	milk_polyunsaturated_fatty_acid_content
11	13900000	1.4e+07	Milk	13403785	37825936	Milk_yield_persistency		3.4
13	69600000	69700000	Milk	69666100	69666104	Milk_fat_yield_{180d}	rs400934733
19	39100000	39200000	Milk	39191026	39191030	Milk_fat_yield_{180d}	rs410133961
21	6500000	6600000	Milk	0	11142213	milk_lactose_yield
25	14100000	14200000	Milk	3188337	16539501	Milk_fat_percentage
25	14100000	14200000	Milk	3719727	18665059	Useful_yield_content		Significant
1	142200000	142400000	Production	90769177	143400045	Body_weight
8	83600000	83700000	Production	79837200	90695059	Body_weight
8	90800000	90900000	Production	83882284	91688588	Body_weight		Significant
2	67700000	67800000	Production	31756191	246228973	Body_weight		Significant
2	191000000	191100000	Production	178292843	207284191	Body_weight		-
2	214700000	214800000	Production	210049034	248993816	bone_density
2	214700000	214800000	Production	210049034	234300653	Body_weight
3	132800000	132900000	Production	131913731	145045751	Body_weight
3	132800000	132900000	Production	132878230	133026614	Body_weight_change		101114095
3	146000000	146100000	Production	133100806	159809998	Body_weight		Significant
3	158900000	1.59e+08	Production	158959516	158959520	Body_weight	rs407025577
4	26400000	26500000	Production	9198329	42280040	Body_weight		<0.05
5	46200000	46300000	Production	0	86918912	Body_weight
6	44300000	44400000	Production	2630764	90723792	Body_weight		Significant
6	44300000	44400000	Production	33824115	57200336	Body_weight		-
11	13900000	1.4e+07	Production	2101440	36860409	Body_weight		Significant
16	33000000	33100000	Production	0	50805060	Body_weight		Significant
17	67200000	67300000	Production	48988005	70117905	bone_density
21	26600000	26700000	Production	11142213	39263038	Body_weight
21	26600000	26700000	Production	11142213	39263038	Average_daily_gain
23	16900000	1.7e+07	Production	0	17532794	Average_daily_gain		-
23	16900000	1.7e+07	Production	0	50592511	Body_weight		Significant
24	18800000	18900000	Production	11847990	19729479	bone_density
1	166400000	166500000	Reproduction	163655725	193234104	Reproductive_seasonality		Significant
1	194600000	194700000	Reproduction	193234104	268493702	Reproductive_seasonality		Significant
3	178600000	178700000	Reproduction	177245165	197054483	Reproductive_seasonality		Significant
10	57600000	57700000	Reproduction	24156888	62117712	Testes_weight
18	9900000	10000000	Reproduction	0	58021056	Testes_weight
19	1800000	1900000	Reproduction	0	23326751	Reproductive_seasonality		Significant
24	18800000	18900000	Reproduction	0	22665720	Testes_weight
24	18800000	18900000	Reproduction	0	26786760	Testes_weight
25	14100000	14200000	Reproduction	0	50482012	Testes_weight
1	151500000	151600000	Wool	149247919	225100780	Fleece_yield		21.73
1	221500000	221600000	Wool	201709284	225270284	Fleece_yield		24.11
1	261300000	261400000	Wool	261362169	261362173	Mean_fiber_diameter	rs401124967	Significant
1	269300000	269400000	Wool	269361471	269361475	Greasy_fleece_weight	rs414744468	<0.05
3	19700000	19800000	Wool	0	224283020	Staple_length		Significant
4	26400000	26500000	Wool	0	119255533	Primary_fiber_diameter_coefficient_of_variance		Significant
5	46200000	46300000	Wool	45292901	49027698	Mean_fiber_diameter		0.044
6	44300000	44400000	Wool	0	117031437	Mean_fiber_diameter		Significant
7	20800000	20900000	Wool	0	100079476	Primary_fiber_diameter_coefficient_of_variance		Significant
7	20800000	20900000	Wool	0	100079476	Staple_length		Significant
15	45800000	45900000	Wool	34644139	90859157	Staple_length
25	14100000	14200000	Wool	0	45367387	Mean_fiber_diameter		Significant
25	14100000	14200000	Wool	0	45367387	Primary_fiber_diameter_coefficient_of_variance		Significant
25	14100000	14200000	Wool	0	15543145	Greasy_fleece_weight
25	14100000	14200000	Wool	0	45367387	Staple_length		Significant

## Sheet: iHS_SU
CHR	BP1	BP2	QTL_type	start_pos	end_pos	trait_ID	Flank_Markers	p_value
2	115700000	115800000	Exterior	115710762	115710766	Horn_type	rs405044765	<0.05
2	115700000	115800000	Exterior	115743358	115743362	Horn_type	rs402400571	<0.05
2	1.32e+08	132100000	Exterior	132001417	132001421	Horn_number	rs402358740	Significant
2	1.32e+08	132100000	Exterior	132002077	132002081	Horn_number	rs409681360	Significant
2	1.32e+08	132100000	Exterior	132018761	132018765	Horn_number	rs424229224	Significant
2	1.32e+08	132100000	Exterior	132042533	132042537	Horn_number	rs420183358	<0.05
2	132200000	132300000	Exterior	132200978	132200982	Horn_number	rs418381175	0.008912
2	132200000	132300000	Exterior	132201111	132201115	Horn_number	rs408254270	0.008912
3	170300000	170400000	Exterior	170308094	170308098	Teat_number	rs161822052	Significant
10	12100000	12200000	Exterior	4572553	35372586	Horns
1	121900000	1.22e+08	Health	115008192	127551459	Fecal_egg_count
1	171700000	171900000	Health	171198636	217812126	Salmonella_abortusovis_susceptibility
1	178900000	1.79e+08	Health	178924431	178924435	Mean_corpuscular_hemoglobin_content	rs399122125	Significant
1	178900000	1.79e+08	Health	178924431	178924435	Platelet_count	rs399122125
1	178900000	1.79e+08	Health	178924431	178924435	Mean_corpuscular_volume	rs399122125
1	244800000	244900000	Health	210862478	273917817	Trichostrongylus_colubriformis_FEC		2.8
2	115700000	115800000	Health	58061692	129710610	Trichostrongylus_adult_and_larva_count
2	115700000	115800000	Health	112094614	122285034	Nematodirus_FEC		3.06
2	210500000	210600000	Health	208469124	234300653	Worm_count
2	210500000	210600000	Health	208469124	234300653	Change_in_hematocrit		Significant
2	210500000	210600000	Health	208469124	234300653	Haemonchus_contortus_FEC
3	23500000	23600000	Health	0	37096100	Haemonchus_contortus_FEC		11
3	23500000	23600000	Health	23147966	51192618	Trichostrongylus_colubriformis_FEC
3	118600000	118700000	Health	110991531	133100806	Trichostrongylus_colubriformis_FEC		3.9
3	129900000	1.3e+08	Health	126646085	153577854	Change_in_eosinophil_number		Significant
3	179900000	1.8e+08	Health	176280667	192009413	Hematocrit		Significant
3	179900000	1.8e+08	Health	178803202	197054483	Nematodirus_FEC		3.43
3	182700000	182800000	Health	182787323	184716320	Nematodirus_FEC		3.78
3	196900000	1.97e+08	Health	192009413	207367199	Fecal_oocyst_count
3	196900000	1.97e+08	Health	192009413	206773661	Fecal_egg_count
5	26100000	26200000	Health	21729728	38706078	Inherited_Ovine_Arthrogryposis		21.97
5	26100000	26200000	Health	25766841	26751437	Blood_albumin_level
6	38900000	3.9e+07	Health	22323915	66220100	facial_eczema_susceptibility		<0.05
6	38900000	3.9e+07	Health	33824115	60808242	Fecal_egg_count
6	9.7e+07	97100000	Health	89220498	109740462	Trichostrongylus_colubriformis_FEC		2.8
6	98800000	98900000	Health	98540921	99067074	Heritable_cataract
7	49800000	49900000	Health	45319008	54288395	Haemonchus_contortus_FEC
8	37100000	37200000	Health	0	90695059	Trichostrongylus_adult_and_larva_count
11	18800000	18900000	Health	340774	54864646	Trichostrongylus_adult_and_larva_count
17	1.6e+07	16100000	Health	3725535	27468870	Fecal_egg_count
22	13600000	13700000	Health	4721470	26060065	Somatic_cell_score
26	18600000	18700000	Health	12770764	24177660	Change_in_hematocrit		Significant
26	18600000	18700000	Health	12770764	24177660	Worm_count
26	18600000	18700000	Health	12770764	24177660	Eggs_per_worm		Significant
1	86700000	86800000	Meat_and_Carcass	0	182555377	muscle_weight_in_carcass		9.59
1	86700000	86800000	Meat_and_Carcass	6356385	192725593	Lean_meat_yield_percentage		10.9
1	86700000	86800000	Meat_and_Carcass	12712770	261289799	Carcass_fat_percentage		9.12
1	86700000	86800000	Meat_and_Carcass	37799302	234253975	Bone_weight_in_carcass		Significant
1	86700000	86800000	Meat_and_Carcass	42375900	242390148	Meat_docosapentaenoic_acid_content		32.7
1	86700000	86800000	Meat_and_Carcass	42375900	237305040	Meat_eicosapentaenoic_acid_content		26.6
1	86700000	86800000	Meat_and_Carcass	47461008	242390148	Meat_polyunsaturated_fatty_acid_content		23.9
1	86700000	86800000	Meat_and_Carcass	81276976	143400045	Backfat_at_third_lumbar		Significant
1	86700000	86800000	Meat_and_Carcass	81276976	143400045	Muscle_depth_at_third_lumbar		Significant
1	171700000	171900000	Meat_and_Carcass	133992595	173910693	Bone_weight_in_carcass
1	171700000	171900000	Meat_and_Carcass	163655725	193234104	muscle_weight_in_carcass		2.2
1	171700000	171900000	Meat_and_Carcass	163655725	193234104	Carcass_fat_percentage		1.8
1	178900000	1.79e+08	Meat_and_Carcass	173910693	193234104	muscle_weight_in_carcass		Significant
1	178900000	1.79e+08	Meat_and_Carcass	173910693	216117090	Lean_meat_yield_percentage		2.2
1	193500000	193600000	Meat_and_Carcass	192386586	210862478	Muscle_depth_at_third_lumbar		<0.01
2	57800000	57900000	Meat_and_Carcass	0	197488750	Meat_arachidonic_acid_content		36.1
2	57800000	57900000	Meat_and_Carcass	4739730	232246770	Meat_eicosapentaenoic_acid_content		1.34
2	57800000	57900000	Meat_and_Carcass	4739730	229086950	Meat_docosapentaenoic_acid_content		32.2
2	57800000	57900000	Meat_and_Carcass	4739730	232246770	Meat_linolenic_acid_content		37.6
2	57800000	57900000	Meat_and_Carcass	53874931	247176919	Hot_carcass_weight		<0.05
2	115700000	115800000	Meat_and_Carcass	76625635	171420235	Ultimate_pH
2	115700000	115800000	Meat_and_Carcass	76625635	171420235	Meat_color_a*
2	115700000	115800000	Meat_and_Carcass	82155320	157201045	Meat_color_L*
2	115700000	115800000	Meat_and_Carcass	86895050	171420235	Meat_color_b*
2	115700000	115800000	Meat_and_Carcass	86895050	171420235	Meat_color_a*
2	115700000	115800000	Meat_and_Carcass	97164465	171420235	Shear_force
2	115700000	115800000	Meat_and_Carcass	97954420	171420235	Meat_color_L*
2	115700000	115800000	Meat_and_Carcass	112094614	122285034	Foreleg_length
2	192200000	192300000	Meat_and_Carcass	178292843	207284191	Hot_carcass_weight		Significant
3	118600000	118700000	Meat_and_Carcass	58982799	175687129	internal_fat_amount		8.5
3	118600000	118700000	Meat_and_Carcass	61579526	152094010	Meat_conjugated_linoleic_acid_content		28.6
3	118600000	118700000	Meat_and_Carcass	94817631	122862283	internal_fat_amount		2.1
5	26100000	26200000	Meat_and_Carcass	0	94388506	Meat_palmitoleic_acid_content		27.5
6	38900000	3.9e+07	Meat_and_Carcass	0	106358050	fat_weight_in_carcass		Significant
6	38900000	3.9e+07	Meat_and_Carcass	0	81102711	muscle_weight_in_carcass		9.36
6	38900000	3.9e+07	Meat_and_Carcass	0	106358050	Carcass_fat_percentage		7.88
6	38900000	3.9e+07	Meat_and_Carcass	0	98616086	Lean_meat_yield_percentage		9.62
6	38900000	3.9e+07	Meat_and_Carcass	15032940	60282089	Hot_carcass_weight		<0.05
6	38900000	3.9e+07	Meat_and_Carcass	33824115	57200336	Hot_carcass_weight		Significant
6	9.7e+07	97100000	Meat_and_Carcass	97095574	97095578	Longissimus_muscle_area	rs423661926	Significant
7	49800000	49900000	Meat_and_Carcass	11194874	51793152	Longissimus_muscle_area		13.59
8	37100000	37200000	Meat_and_Carcass	0	80262998	internal_fat_amount		7.22
9	42100000	42200000	Meat_and_Carcass	2911221	87709872	Longissimus_muscle_area		6.66
9	42100000	42200000	Meat_and_Carcass	2911221	87709872	muscle_weight_in_carcass		8.5
9	42100000	42200000	Meat_and_Carcass	12316705	87709872	Hot_carcass_weight		<0.05
9	42100000	42200000	Meat_and_Carcass	29933326	44788020	Longissimus_muscle_area		Significant
10	12100000	12200000	Meat_and_Carcass	5866672	66000069	Carcass_fat_percentage		10.52
10	12100000	12200000	Meat_and_Carcass	5866672	66000069	Carcass_bone_percentage		7.18
10	12100000	12200000	Meat_and_Carcass	5866672	66000069	fat_weight_in_carcass		Significant
10	12100000	12200000	Meat_and_Carcass	5866672	66000069	Lean_meat_yield_percentage		8.19
11	18800000	18900000	Meat_and_Carcass	56795	36860409	internal_fat_amount		9.32
11	18800000	18900000	Meat_and_Carcass	4146086	36860409	Hot_carcass_weight		<0.05
12	5.2e+07	52100000	Meat_and_Carcass	0	55979751	Lean_meat_yield_percentage		6.64
12	5.2e+07	52100000	Meat_and_Carcass	0	58581732	Carcass_fat_percentage		6.94
13	51200000	51300000	Meat_and_Carcass	323769	63134955	muscle_weight_in_carcass		6.61
16	45900000	4.6e+07	Meat_and_Carcass	0	68163455	Lean_meat_yield_percentage		7.69
16	45900000	4.6e+07	Meat_and_Carcass	1693502	75530189	Dressing_percentage		6.81
16	45900000	4.6e+07	Meat_and_Carcass	7620759	68078780	Subcutaneous_fat_thickness		8.58
16	45900000	4.6e+07	Meat_and_Carcass	7620759	63082949	Subcutaneous_fat_area		<0.01
18	17500000	17600000	Meat_and_Carcass	12356336	56409360	Meat_gadoleic_acid_content		18.4
18	17500000	17600000	Meat_and_Carcass	13430800	57483824	Meat_docosahexaenoic_acid_content		24.2
18	54300000	54400000	Meat_and_Carcass	51359379	56677976	Muscle_depth_at_third_lumbar		<0.01
21	1.6e+07	16100000	Meat_and_Carcass	0	59690430	Meat_oleic_acid_content		27.2
21	1.6e+07	16100000	Meat_and_Carcass	0	58363976	Meat_linolenic_acid_content		29.1
21	1.6e+07	16100000	Meat_and_Carcass	0	70302062	Meat_gadoleic_acid_content		33.1
21	1.6e+07	16100000	Meat_and_Carcass	0	56374295	Meat_stearic_acid_content		30.1
21	1.6e+07	16100000	Meat_and_Carcass	0	56374295	Meat_cis-vaccenic_acid_content		30.2
21	1.6e+07	16100000	Meat_and_Carcass	0	56374295	Meat_linoleic_acid_content		29.7
21	1.6e+07	16100000	Meat_and_Carcass	0	47752344	Meat_arachidonic_acid_content		20.3
21	1.6e+07	16100000	Meat_and_Carcass	0	70965289	Meat_docosapentaenoic_acid_content		27.9
21	1.6e+07	16100000	Meat_and_Carcass	0	66322700	Meat_palmitic_acid_content		29.0
21	1.6e+07	16100000	Meat_and_Carcass	3979362	66322700	Meat_myristic_acid_content		26.1
26	18600000	18700000	Meat_and_Carcass	0	31554946	muscle_weight_in_carcass		7.67
1	193900000	1.94e+08	Milk	193954494	194123997	Milk_protein_yield		Significant
2	57800000	57900000	Milk	11375352	248993816	Milk_fat_percentage
2	125200000	125300000	Milk	118730236	194802903	milk_lactose_yield
2	1.65e+08	165100000	Milk	135635273	195671853	Milk_Yield
2	175300000	175400000	Milk	174975032	186745362	Milk_Yield
6	9.7e+07	97100000	Milk	74037229	102975639	Useful_yield_content
8	37100000	37200000	Milk	21715718	60818204	Milk_fat_percentage
11	18800000	18900000	Milk	13403785	37825936	Milk_Yield		Significant
11	18800000	18900000	Milk	13403785	37825936	Milk_protein_yield
11	18800000	18900000	Milk	13403785	44130258	milk_polyunsaturated_fatty_acid_content
11	18800000	18900000	Milk	13403785	37825936	Milk_yield_persistency		3.4
18	17500000	17600000	Milk	11980273	30084992	Milk_Yield
1	121900000	1.22e+08	Production	90769177	143400045	Body_weight
1	121900000	1.22e+08	Production	121703584	133992595	bone_density
2	57800000	57900000	Production	31756191	246228973	Body_weight		Significant
2	192200000	192300000	Production	178292843	207284191	Body_weight		-
2	210500000	210600000	Production	210049034	248993816	bone_density
2	210500000	210600000	Production	210049034	234300653	Body_weight
2	210500000	210600000	Production	210444011	210602003	Body_weight		Suggestive
5	26100000	26200000	Production	0	86918912	Body_weight
6	38900000	3.9e+07	Production	2630764	90723792	Body_weight		Significant
6	38900000	3.9e+07	Production	33824115	57200336	Body_weight		-
7	49800000	49900000	Production	49722774	52143834	Average_daily_gain		-
11	18800000	18900000	Production	2101440	36860409	Body_weight		Significant
16	45900000	4.6e+07	Production	0	50805060	Body_weight		Significant
21	1.6e+07	16100000	Production	11142213	39263038	Body_weight		-
21	1.6e+07	16100000	Production	11142213	39263038	Average_daily_gain		-
26	18600000	18700000	Production	12770764	24177660	Average_daily_gain
1	171700000	171900000	Reproduction	163655725	193234104	Reproductive_seasonality		Significant
1	193500000	193600000	Reproduction	193234104	268493702	Reproductive_seasonality		Significant
3	179900000	1.8e+08	Reproduction	177245165	197054483	Reproductive_seasonality		Significant
18	17500000	17600000	Reproduction	0	58021056	Testes_weight
1	171700000	171900000	Wool	149247919	225100780	Fleece_yield		21.73
1	244800000	244900000	Wool	235440500	248407525	Fiber_curvature		43.31
3	23500000	23600000	Wool	0	224283020	Staple_length		Significant
4	94800000	94900000	Wool	0	119255533	Primary_fiber_diameter_coefficient_of_variance		Significant
6	38900000	3.9e+07	Wool	0	117031437	Mean_fiber_diameter		Significant
7	49800000	49900000	Wool	0	100079476	Primary_fiber_diameter_coefficient_of_variance		Significant
7	49800000	49900000	Wool	0	100079476	Staple_length		Significant
15	58500000	58600000	Wool	34644139	90859157	Staple_length
18	17500000	17600000	Wool	11335595	110186283	Staple_length

## Sheet: Taj_SU
CHR	BP1	BP2	QTL_type	start_pos	end_pos	trait_ID	Flank_Markers	p_value
2	39100000	39200000	Exterior	31203222	51584061	Rump_width		Significant
2	78300000	78400000	Exterior	74887734	86263086	Brown
13	67400000	67500000	Exterior	67434607	67564114	Agouti
1	37900000	3.8e+07	Exterior	37914790	37914794	Coat_color	rs398605137	Significant
5	56300000	56400000	Exterior	43663172	59281414	Foot_angle		Significant
7	1800000	1900000	Exterior	0	19759627	Teat_placement		Significant
10	9800000	9900000	Exterior	4572553	35372586	Horns
10	26900000	2.7e+07	Exterior	26908619	26908623	Horn_type	rs416770048	<0.01
10	26900000	2.7e+07	Exterior	26908619	26908623	Horn_circumference	rs416770048	Significant
10	26900000	2.7e+07	Exterior	26949108	26949112	Horn_type	rs408429296	<0.05
15	9300000	9400000	Exterior	0	11962032	udder_shape		Significant
17	35400000	35500000	Exterior	35423019	35423023	Horn_type	rs429549755	<0.01
26	27500000	27600000	Exterior	24921588	44077734	Stature		Significant
26	27500000	27600000	Exterior	24921588	44077734	udder_attachment		Significant
2	62400000	62500000	Health	58061692	129710610	Trichostrongylus_adult_and_larva_count
2	95900000	9.6e+07	Health	90291856	112094614	Somatic_cell_score
2	113700000	113800000	Health	112094614	122285034	Nematodirus_FEC		3.06
2	169100000	169200000	Health	169113593	169113597	Hematocrit	rs407448568	1.45E-06
2	211600000	211800000	Health	208469124	234300653	Worm_count
2	211600000	211800000	Health	208469124	234300653	Change_in_hematocrit		Significant
2	211600000	211800000	Health	208469124	234300653	Haemonchus_contortus_FEC
4	21800000	21900000	Health	9198329	30580410	Haemonchus_contortus_FEC
13	21700000	21800000	Health	16188450	42089970	Salmonella_abortusovis_susceptibility
13	67400000	67500000	Health	63588231	81978310	Fecal_egg_count
1	117300000	117400000	Health	107889041	121703584	facial_eczema_susceptibility		7.6
1	117300000	117400000	Health	115008192	127551459	Fecal_egg_count
1	174500000	174600000	Health	171198636	217812126	Salmonella_abortusovis_susceptibility
1	212500000	212600000	Health	198827722	217727374	Fecal_egg_count
1	212500000	212600000	Health	210862478	273917817	Trichostrongylus_colubriformis_FEC		2.8
3	23500000	23600000	Health	0	37096100	Haemonchus_contortus_FEC		11
3	23500000	23600000	Health	23147966	51192618	Trichostrongylus_colubriformis_FEC
3	118800000	118900000	Health	110991531	133100806	Trichostrongylus_colubriformis_FEC		3.9
3	134800000	134900000	Health	126646085	153577854	Change_in_eosinophil_number		Significant
3	165000000	165100000	Health	155061698	167006642	Strongyle_FEC		2.59
3	186100000	186200000	Health	176280667	192009413	Hematocrit		Significant
3	186100000	186200000	Health	178803202	197054483	Nematodirus_FEC		3.43
3	197700000	197800000	Health	192009413	207367199	Fecal_oocyst_count
3	197700000	197800000	Health	192009413	206773661	Fecal_egg_count
3	197700000	197800000	Health	197705245	197705249	Pneumonia_susceptibility	rs405096150	Suggestive
3	197700000	197800000	Health	197720144	197720148	Pneumonia_susceptibility	rs430716198	Suggestive
3	197700000	197800000	Health	197720934	197720938	Pneumonia_susceptibility	rs412869687	Suggestive
5	25000000	25100000	Health	21729728	38706078	Inherited_Ovine_Arthrogryposis		21.97
6	28400000	28500000	Health	22323915	66220100	facial_eczema_susceptibility		<0.05
6	37300000	37400000	Health	33824115	60808242	Fecal_egg_count
6	104100000	104200000	Health	89220498	109740462	Trichostrongylus_colubriformis_FEC		2.8
7	32600000	32700000	Health	32633205	32633209	Fecal_egg_count	rs407390907
7	44000000	44100000	Health	43949996	44084874	Haemonchus_contortus_FEC
8	3900000	4000000	Health	0	90695059	Trichostrongylus_adult_and_larva_count
8	64700000	64800000	Health	61882700	90695059	Fecal_egg_count
9	25100000	25200000	Health	23140477	35830416	Salmonella_abortusovis_susceptibility
10	26900000	2.7e+07	Health	17686293	80580476	Fecal_egg_count		0.018
10	26900000	2.7e+07	Health	22345121	35372586	Somatic_cell_score
10	56000000	56100000	Health	56036097	56036101	Strongyle_FEC	rs403481418
11	8000000	8100000	Health	340774	54864646	Trichostrongylus_adult_and_larva_count
12	69300000	69400000	Health	63488324	76052172	Trichostrongylus_colubriformis_FEC		2.7
14	16700000	16800000	Health	0	63830404	Nematodirus_FEC		3.54
15	42300000	42400000	Health	30395329	45364212	facial_eczema_susceptibility		4.1
15	76800000	76900000	Health	76818760	76818764	Entropion	rs406483937	3.37E-05
15	77000000	77100000	Health	77014319	77014323	Entropion	rs406890665	2.03E-04
15	77800000	77900000	Health	77886081	77886085	Entropion	rs408379054	2.42E-04
15	78500000	78600000	Health	78568498	78568502	Entropion	rs406948829	1.77E-04
15	78500000	78600000	Health	78568885	78568889	Entropion	rs413785588	1.46E-04
16	1200000	1300000	Health	0	11177113	Fecal_egg_count
17	8300000	8400000	Health	3725535	27468870	Fecal_egg_count
18	43500000	43600000	Health	41366864	49640236	Haemonchus_contortus_FEC
19	26700000	26800000	Health	26711218	26711222	somatic_cell_count	rs423853786
19	27000000	27100000	Health	27018358	27018362	Clinical_mastitis	rs402424407	Significant
20	9400000	9500000	Health	9169812	11270160	Strongyle_FEC		2.64
20	24400000	24500000	Health	14343840	33810480	Salmonella_abortusovis_susceptibility
20	24400000	24500000	Health	15726996	28533996	Immunoglobulin_A_level		Significant
20	24400000	24500000	Health	23052600	33810480	Salmonella_abortusovis_susceptibility
21	20300000	20400000	Health	17907129	38467166	Salmonella_abortusovis_susceptibility
22	12800000	12900000	Health	4721470	26060065	Somatic_cell_score
22	22800000	22900000	Health	18395340	35380370	Trichostrongylus_colubriformis_FEC
22	22800000	22900000	Health	21154641	26673243	Fecal_egg_count
22	22800000	22900000	Health	21154641	26673243	Hematocrit		Significant
22	42900000	4.3e+07	Health	35380370	50832456	scrapie_susceptibility
23	27200000	27300000	Health	16269838	31722470	Immunoglobulin_G_level		14
26	14900000	1.5e+07	Health	12770764	24177660	Change_in_hematocrit		Significant
26	14900000	1.5e+07	Health	12770764	24177660	Worm_count
26	14900000	1.5e+07	Health	12770764	24177660	Eggs_per_worm		Significant
26	14900000	1.5e+07	Health	14983949	15107937	Haemonchus_contortus_FEC
26	27500000	27600000	Health	24921588	31926910	Worm_count
2	28200000	28300000	Meat_and_Carcass	0	197488750	Meat_arachidonic_acid_content		36.1
2	28200000	28300000	Meat_and_Carcass	4739730	232246770	Meat_eicosapentaenoic_acid_content		1.34
2	28200000	28300000	Meat_and_Carcass	4739730	229086950	Meat_docosapentaenoic_acid_content		32.2
2	28200000	28300000	Meat_and_Carcass	4739730	232246770	Meat_linolenic_acid_content		37.6
2	56800000	56900000	Meat_and_Carcass	53874931	247176919	Hot_carcass_weight		<0.05
2	78300000	78400000	Meat_and_Carcass	76625635	171420235	Ultimate_pH
2	78300000	78400000	Meat_and_Carcass	76625635	171420235	Meat_color_a*
2	95900000	9.6e+07	Meat_and_Carcass	82155320	157201045	Meat_color_L*
2	95900000	9.6e+07	Meat_and_Carcass	86895050	171420235	Meat_color_b*
2	95900000	9.6e+07	Meat_and_Carcass	86895050	171420235	Meat_color_a*
2	113700000	113800000	Meat_and_Carcass	97164465	171420235	Shear_force
2	113700000	113800000	Meat_and_Carcass	97954420	171420235	Meat_color_L*
2	113700000	113800000	Meat_and_Carcass	112094614	122285034	Foreleg_length
2	199100000	199200000	Meat_and_Carcass	178292843	207284191	Hot_carcass_weight		Significant
13	21700000	21800000	Meat_and_Carcass	323769	63134955	muscle_weight_in_carcass		6.61
1	6900000	7000000	Meat_and_Carcass	0	182555377	muscle_weight_in_carcass		9.59
1	6900000	7000000	Meat_and_Carcass	6356385	192725593	Lean_meat_yield_percentage		10.9
1	15300000	15400000	Meat_and_Carcass	12712770	261289799	Carcass_fat_percentage		9.12
1	37900000	3.8e+07	Meat_and_Carcass	32459939	43901432	muscle_weight_in_carcass		Significant
1	37900000	3.8e+07	Meat_and_Carcass	37799302	234253975	Bone_weight_in_carcass		Significant
1	56200000	56300000	Meat_and_Carcass	42375900	242390148	Meat_docosapentaenoic_acid_content		32.7
1	56200000	56300000	Meat_and_Carcass	42375900	237305040	Meat_eicosapentaenoic_acid_content		26.6
1	56200000	56300000	Meat_and_Carcass	43901432	68479454	Carcass_bone_percentage		Significant
1	56200000	56300000	Meat_and_Carcass	47461008	242390148	Meat_polyunsaturated_fatty_acid_content		23.9
1	85400000	85500000	Meat_and_Carcass	81276976	143400045	Backfat_at_third_lumbar		Significant
1	85400000	85500000	Meat_and_Carcass	81276976	143400045	Muscle_depth_at_third_lumbar		Significant
1	134500000	134600000	Meat_and_Carcass	133992595	173910693	Bone_weight_in_carcass
1	134500000	134600000	Meat_and_Carcass	133992595	163655725	Carcass_bone_percentage		Significant
1	164100000	164200000	Meat_and_Carcass	163655725	193234104	muscle_weight_in_carcass		2.2
1	164100000	164200000	Meat_and_Carcass	163655725	193234104	Carcass_fat_percentage		1.8
1	174500000	174600000	Meat_and_Carcass	173910693	193234104	muscle_weight_in_carcass		Significant
1	174500000	174600000	Meat_and_Carcass	173910693	216117090	Lean_meat_yield_percentage		2.2
1	182000000	182100000	Meat_and_Carcass	182038391	182207894	Muscle_depth_at_third_lumbar
1	195600000	195700000	Meat_and_Carcass	192386586	210862478	Muscle_depth_at_third_lumbar		<0.01
3	91900000	9.2e+07	Meat_and_Carcass	58982799	175687129	internal_fat_amount		8.5
3	91900000	9.2e+07	Meat_and_Carcass	61579526	152094010	Meat_conjugated_linoleic_acid_content
3	118800000	118900000	Meat_and_Carcass	94817631	122862283	internal_fat_amount		2.1
3	186100000	186200000	Meat_and_Carcass	186125972	186274356	Subcutaneous_fat_thickness
5	25000000	25100000	Meat_and_Carcass	0	94388506	Meat_palmitoleic_acid_content		27.5
6	12400000	12500000	Meat_and_Carcass	0	106358050	fat_weight_in_carcass		Significant
6	12400000	12500000	Meat_and_Carcass	0	81102711	muscle_weight_in_carcass		9.36
6	12400000	12500000	Meat_and_Carcass	0	106358050	Carcass_fat_percentage		7.88
6	12400000	12500000	Meat_and_Carcass	0	98616086	Lean_meat_yield_percentage		9.62
6	12400000	12500000	Meat_and_Carcass	1954282	13679975	internal_fat_amount		1.7
6	12400000	12500000	Meat_and_Carcass	1954282	33824115	fat_weight_in_carcass
6	12400000	12500000	Meat_and_Carcass	1954282	33824115	Lean_meat_yield_percentage		2.4
6	12400000	12500000	Meat_and_Carcass	1954282	13679975	Carcass_fat_percentage		2.0
6	28400000	28500000	Meat_and_Carcass	15032940	60282089	Hot_carcass_weight		<0.05
6	37300000	37400000	Meat_and_Carcass	33824115	57200336	Hot_carcass_weight		Significant
6	37300000	37400000	Meat_and_Carcass	37334385	37334389	Bone_area	rs159958223	2.36E-6
7	1800000	1900000	Meat_and_Carcass	0	39182059	Longissimus_muscle_area		3.4
7	26700000	26800000	Meat_and_Carcass	11194874	51793152	Longissimus_muscle_area		13.59
8	3900000	4000000	Meat_and_Carcass	0	80262998	internal_fat_amount		7.22
9	25100000	25200000	Meat_and_Carcass	2911221	87709872	Longissimus_muscle_area		6.66
9	25100000	25200000	Meat_and_Carcass	2911221	87709872	muscle_weight_in_carcass		8.5
9	25100000	25200000	Meat_and_Carcass	12316705	87709872	Hot_carcass_weight		<0.05
9	30600000	30700000	Meat_and_Carcass	29933326	44788020	Longissimus_muscle_area		Significant
9	49800000	49900000	Meat_and_Carcass	44788020	66883443	Longissimus_muscle_area		Significant
9	49800000	49900000	Meat_and_Carcass	44788020	75019933	muscle_weight_in_carcass		1.7
10	9800000	9900000	Meat_and_Carcass	5866672	66000069	Carcass_fat_percentage		10.52
10	9800000	9900000	Meat_and_Carcass	5866672	66000069	Carcass_bone_percentage		7.18
10	9800000	9900000	Meat_and_Carcass	5866672	66000069	fat_weight_in_carcass		Significant
10	9800000	9900000	Meat_and_Carcass	5866672	66000069	Lean_meat_yield_percentage		8.19
11	8000000	8100000	Meat_and_Carcass	56795	36860409	internal_fat_amount		9.32
11	8000000	8100000	Meat_and_Carcass	4146086	36860409	Hot_carcass_weight		<0.05
11	34400000	34500000	Meat_and_Carcass	27829893	52138452	Jaw_length
11	34400000	34500000	Meat_and_Carcass	27829893	34645377	Jaw_length		Significant
11	34400000	34500000	Meat_and_Carcass	33168688	43562301	Jaw_length
12	2800000	2900000	Meat_and_Carcass	0	55979751	Lean_meat_yield_percentage		6.64
12	2800000	2900000	Meat_and_Carcass	0	58581732	Carcass_fat_percentage		6.94
14	16700000	16800000	Meat_and_Carcass	0	50062027	Bone_weight_in_carcass		Significant
14	16700000	16800000	Meat_and_Carcass	1951838	29435839	Dressing_percentage		12.52
14	16700000	16800000	Meat_and_Carcass	6224783	29435839	fat_weight_in_carcass
14	16700000	16800000	Meat_and_Carcass	6224783	29435839	Dressing_percentage		2.38
15	72000000	72100000	Meat_and_Carcass	68569248	80596647	Hind_leg_length
16	1200000	1300000	Meat_and_Carcass	0	68163455	Lean_meat_yield_percentage		7.69
16	11200000	11300000	Meat_and_Carcass	1693502	75530189	Dressing_percentage		6.81
16	11200000	11300000	Meat_and_Carcass	7620759	68078780	Subcutaneous_fat_thickness		8.58
16	11200000	11300000	Meat_and_Carcass	7620759	63082949	Subcutaneous_fat_area		<0.01
16	36400000	36500000	Meat_and_Carcass	29043559	41067423	Subcutaneous_fat_area		Significant
16	67200000	67300000	Meat_and_Carcass	56816992	72735910	Lean_meat_yield_percentage
18	39100000	39200000	Meat_and_Carcass	12356336	56409360	Meat_gadoleic_acid_content		18.4
18	39100000	39200000	Meat_and_Carcass	13430800	57483824	Meat_docosahexaenoic_acid_content		24.2
18	39100000	39200000	Meat_and_Carcass	32233920	41366864	Carcass_fat_percentage		Significant
18	54600000	54700000	Meat_and_Carcass	51359379	56677976	Muscle_depth_at_third_lumbar		<0.01
18	58600000	58700000	Meat_and_Carcass	57752440	61513064	Longissimus_muscle_area
18	58600000	58700000	Meat_and_Carcass	57752440	61513064	Longissimus_muscle_depth
18	58600000	58700000	Meat_and_Carcass	57752440	61513064	Loin_weight
18	58600000	58700000	Meat_and_Carcass	57752440	61513064	Longissimus_muscle_width
19	8500000	8600000	Meat_and_Carcass	0	59116894	Dressing_percentage		5.57
20	24400000	24500000	Meat_and_Carcass	15726996	29046276	Metacarpal_length		Suggestive
20	38500000	38600000	Meat_and_Carcass	35603460	42826608	Foreleg_length
21	20300000	20400000	Meat_and_Carcass	0	59690430	Meat_oleic_acid_content		27.2
21	20300000	20400000	Meat_and_Carcass	0	58363976	Meat_linolenic_acid_content		29.1
21	20300000	20400000	Meat_and_Carcass	0	70302062	Meat_gadoleic_acid_content		33.1
21	20300000	20400000	Meat_and_Carcass	0	56374295	Meat_stearic_acid_content		30.1
21	20300000	20400000	Meat_and_Carcass	0	56374295	Meat_cis-vaccenic_acid_content		30.2
21	20300000	20400000	Meat_and_Carcass	0	56374295	Meat_linoleic_acid_content		29.7
21	20300000	20400000	Meat_and_Carcass	0	47752344	Meat_arachidonic_acid_content		20.3
21	20300000	20400000	Meat_and_Carcass	0	70965289	Meat_docosapentaenoic_acid_content		27.9
21	20300000	20400000	Meat_and_Carcass	0	66322700	Meat_palmitic_acid_content		29.0
21	20300000	20400000	Meat_and_Carcass	3979362	66322700	Meat_myristic_acid_content		26.1
23	27200000	27300000	Meat_and_Carcass	0	50592511	Lean_meat_yield_percentage
23	27200000	27300000	Meat_and_Carcass	0	27933604	muscle_weight_in_carcass		9.4
23	27200000	27300000	Meat_and_Carcass	0	50592511	Carcass_fat_percentage		6.22
23	27200000	27300000	Meat_and_Carcass	0	50592511	fat_weight_in_carcass		Significant
23	27200000	27300000	Meat_and_Carcass	0	50592511	Hot_carcass_weight		<0.05
23	27200000	27300000	Meat_and_Carcass	1782996	33208300	Lean_meat_yield_percentage		1.7
23	27200000	27300000	Meat_and_Carcass	1782996	33208300	fat_weight_in_carcass
24	7500000	7600000	Meat_and_Carcass	309078	34410684	Bone_weight_in_carcass		Significant
26	14900000	1.5e+07	Meat_and_Carcass	0	31554946	muscle_weight_in_carcass		7.67
2	28200000	28300000	Milk	11375352	248993816	Milk_fat_percentage
2	121500000	121600000	Milk	118730236	194802903	milk_lactose_yield
2	142500000	142600000	Milk	135635273	195671853	Milk_Yield
2	219600000	219700000	Milk	219694017	219694021	Milk_fat_yield_{180d}	rs425306547
1	37900000	3.8e+07	Milk	37914790	37914794	Milk_fat_yield_{180d}	rs398605137
1	85400000	85500000	Milk	81276976	86362084	Milk_Yield		-
1	103700000	103800000	Milk	96447548	105515991	Milk_fat_percentage
1	103700000	103800000	Milk	96447548	105515991	Milk_Yield		-
1	103700000	103800000	Milk	96447548	105515991	Milk_protein_percentage
3	134800000	134900000	Milk	133100806	140445834	Milk_protein_percentage
5	59900000	60000000	Milk	59933919	59933923	Cheese_yield	rs405557393
6	64500000	64600000	Milk	64550505	64550509	Curd_firmness	rs403326504	<0.05
6	87200000	87300000	Milk	74037229	102975639	Useful_yield_content
7	32600000	32700000	Milk	29335965	48758397	Milk_protein_percentage
8	33700000	33800000	Milk	21715718	60818204	Milk_fat_percentage
9	25100000	25200000	Milk	7166083	31799494	Useful_yield_content		Suggestive
9	77400000	77500000	Milk	75019933	94726662	Milk_fat_yield
11	8000000	8100000	Milk	0	13403785	milk_conjugated_linoleic_acid_content
11	34400000	34500000	Milk	13403785	37825936	Milk_Yield		Significant
11	34400000	34500000	Milk	13403785	37825936	Milk_protein_yield
11	34400000	34500000	Milk	13403785	44130258	milk_polyunsaturated_fatty_acid_content
11	34400000	34500000	Milk	13403785	37825936	Milk_yield_persistency		3.4
11	34400000	34500000	Milk	29760946	38564280	milk_capric_acid_content
11	34400000	34500000	Milk	29760946	38564280	milk_lauric_acid_content
20	9400000	9500000	Milk	0	35603460	Milk_Yield
20	24400000	24500000	Milk	10860336	27611892	Milk_Yield
20	24400000	24500000	Milk	11218932	26023824	Milk_protein_yield
20	24400000	24500000	Milk	11218932	25204176	milk_lactose_yield
20	24400000	24500000	Milk	12038580	25614000	Milk_fat_yield
20	38500000	38600000	Milk	36884160	57938868	Milk_fat_percentage		Significant
24	7500000	7600000	Milk	0	11847990	Milk_Yield		-
24	7500000	7600000	Milk	2060520	7778463	Milk_protein_persistency		2.0
25	10400000	10500000	Milk	3188337	16539501	Milk_fat_percentage
25	10400000	10500000	Milk	3719727	18665059	Useful_yield_content		Significant
2	39100000	39200000	Production	31756191	246228973	Body_weight		Significant
2	78300000	78400000	Production	76862621	80970387	Body_weight		Significant
2	199100000	199200000	Production	178292843	207284191	Body_weight		-
2	211600000	211800000	Production	210049034	248993816	bone_density
2	211600000	211800000	Production	210049034	234300653	Body_weight
4	21800000	21900000	Production	9198329	42280040	Body_weight		<0.05
4	29000000	29100000	Production	27191552	36389882	Body_weight		<0.01
1	15300000	15400000	Production	15371514	15371518	Body_weight	rs429410575	Significant
1	92500000	92600000	Production	90769177	143400045	Body_weight
1	117300000	117400000	Production	105515991	121703584	bone_density
1	133700000	133800000	Production	121703584	133992595	bone_density
3	134800000	134900000	Production	131913731	145045751	Body_weight
3	134800000	134900000	Production	133100806	159809998	Body_weight		Significant
5	25000000	25100000	Production	0	86918912	Body_weight
5	99200000	99300000	Production	86511479	107901680	Body_weight		<0.01
6	12400000	12500000	Production	2630764	90723792	Body_weight		Significant
6	12400000	12500000	Production	9696246	13679975	Body_weight
6	37300000	37400000	Production	33824115	57200336	Body_weight		-
6	37300000	37400000	Production	37334385	37334389	Body_weight	rs159958223
6	37300000	37400000	Production	37334385	37334389	Total_bone	rs159958223	Significant
8	90800000	90900000	Production	83882284	91688588	Body_weight		Significant
11	8000000	8100000	Production	2101440	36860409	Body_weight		Significant
14	16700000	16800000	Production	1635324	44523025	Total_bone		7.25
14	16700000	16800000	Production	6224783	29435839	Total_bone		Suggestive
14	16700000	16800000	Production	14137643	24266104	bone_density
16	1200000	1300000	Production	0	50805060	Body_weight		Significant
16	11200000	11300000	Production	11177113	29043559	Body_weight		-
18	43500000	43600000	Production	41366864	47652478	Average_daily_gain
21	20300000	20400000	Production	11142213	39263038	Body_weight		-
21	20300000	20400000	Production	11142213	39263038	Average_daily_gain		-
23	27200000	27300000	Production	0	50592511	Body_weight		Significant
23	27200000	27300000	Production	25259110	31722470	Body_weight
26	14900000	1.5e+07	Production	12770764	24177660	Average_daily_gain
1	164100000	164200000	Reproduction	163655725	193234104	Reproductive_seasonality		Significant
1	190000000	190100000	Reproduction	190025970	190025974	Total_lambs_born	rs424602351	Significant
1	195600000	195700000	Reproduction	193234104	268493702	Reproductive_seasonality		Significant
3	186100000	186200000	Reproduction	177245165	197054483	Reproductive_seasonality		Significant
10	26900000	2.7e+07	Reproduction	24156888	62117712	Testes_weight
17	17600000	17700000	Reproduction	16625895	27468870	Reproductive_seasonality		Significant
18	39100000	39200000	Reproduction	0	58021056	Testes_weight
19	8500000	8600000	Reproduction	0	23326751	Reproductive_seasonality		Significant
20	9400000	9500000	Reproduction	0	14343840	Testes_weight
20	9400000	9500000	Reproduction	0	26638560	Testes_weight
24	7500000	7600000	Reproduction	0	22665720	Testes_weight
24	7500000	7600000	Reproduction	0	26786760	Testes_weight
25	10400000	10500000	Reproduction	0	50482012	Testes_weight
4	21800000	21900000	Wool	0	119255533	Primary_fiber_diameter_coefficient_of_variance		Significant
1	152400000	152500000	Wool	149247919	225100780	Fleece_yield		21.73
1	212500000	212600000	Wool	201709284	225270284	Fleece_yield		24.11
1	236600000	236700000	Wool	235440500	248407525	Fiber_curvature		43.31
3	23500000	23600000	Wool	0	224283020	Staple_length		Significant
6	12400000	12500000	Wool	0	117031437	Mean_fiber_diameter		Significant
7	1800000	1900000	Wool	0	100079476	Primary_fiber_diameter_coefficient_of_variance		Significant
7	1800000	1900000	Wool	0	100079476	Staple_length		Significant
10	26900000	2.7e+07	Wool	26990968	26990972	Wool_crimp	rs427905891	Significant
15	42300000	42400000	Wool	34644139	90859157	Staple_length
18	39100000	39200000	Wool	11335595	110186283	Staple_length
25	10400000	10500000	Wool	0	45367387	Mean_fiber_diameter		Significant
25	10400000	10500000	Wool	0	45367387	Primary_fiber_diameter_coefficient_of_variance		Significant
25	10400000	10500000	Wool	0	15543145	Greasy_fleece_weight
25	10400000	10500000	Wool	0	45367387	Staple_length		Significant
25	10400000	10500000	Wool	0	10893486	Staple_length

## Sheet: iHS_TX
CHR	BP1	BP2	QTL_type	start_pos	end_pos	trait_ID	Flank_Markers	p_value
8	86900000	8.7e+07	Exterior	86950718	86950722	Teat_number	rs428046659	Significant
2	101900000	1.02e+08	Health	58061692	129710610	Trichostrongylus_adult_and_larva_count
2	101900000	1.02e+08	Health	90291856	112094614	Somatic_cell_score
2	218400000	218500000	Health	208469124	234300653	Worm_count
2	218400000	218500000	Health	208469124	234300653	Change_in_hematocrit		Significant
2	218400000	218500000	Health	208469124	234300653	Haemonchus_contortus_FEC
3	108900000	1.09e+08	Health	104685194	110991531	facial_eczema_susceptibility		36.8
3	1.27e+08	127100000	Health	110991531	133100806	Trichostrongylus_colubriformis_FEC		3.9
3	1.27e+08	127100000	Health	126646085	153577854	Change_in_eosinophil_number		Significant
3	163600000	163700000	Health	155061698	167006642	Strongyle_FEC		2.59
3	2.06e+08	206100000	Health	192009413	207367199	Fecal_oocyst_count
3	2.06e+08	206100000	Health	192009413	206773661	Fecal_egg_count
3	213500000	213600000	Health	213562255	214520608	Blood_albumin_level
1	182400000	182500000	Health	171198636	217812126	Salmonella_abortusovis_susceptibility
1	199400000	199500000	Health	198827722	217727374	Fecal_egg_count
1	210800000	210900000	Health	210862478	273917817	Trichostrongylus_colubriformis_FEC		2.8
6	104600000	104700000	Health	89220498	109740462	Trichostrongylus_colubriformis_FEC		2.8
6	104600000	104700000	Health	104687452	104687456	Entropion	rs424438792	0.007
8	49200000	49300000	Health	0	90695059	Trichostrongylus_adult_and_larva_count
8	86900000	8.7e+07	Health	61882700	90695059	Fecal_egg_count
10	69700000	69800000	Health	17686293	80580476	Fecal_egg_count		0.018
2	101900000	1.02e+08	Meat_and_Carcass	0	197488750	Meat_arachidonic_acid_content		36.1
2	101900000	1.02e+08	Meat_and_Carcass	4739730	232246770	Meat_eicosapentaenoic_acid_content		1.34
2	101900000	1.02e+08	Meat_and_Carcass	4739730	229086950	Meat_docosapentaenoic_acid_content		32.2
2	101900000	1.02e+08	Meat_and_Carcass	4739730	232246770	Meat_linolenic_acid_content		37.6
2	101900000	1.02e+08	Meat_and_Carcass	53874931	247176919	Hot_carcass_weight		<0.05
2	101900000	1.02e+08	Meat_and_Carcass	76625635	171420235	Ultimate_pH
2	101900000	1.02e+08	Meat_and_Carcass	76625635	171420235	Meat_color_a*
2	101900000	1.02e+08	Meat_and_Carcass	82155320	157201045	Meat_color_L*
2	101900000	1.02e+08	Meat_and_Carcass	86895050	171420235	Meat_color_b*
2	101900000	1.02e+08	Meat_and_Carcass	86895050	171420235	Meat_color_a*
2	101900000	1.02e+08	Meat_and_Carcass	97164465	171420235	Shear_force
2	101900000	1.02e+08	Meat_and_Carcass	97954420	171420235	Meat_color_L*
2	128700000	128800000	Meat_and_Carcass	128675769	128833760	Loin_yield
2	185300000	185400000	Meat_and_Carcass	178292843	207284191	Hot_carcass_weight		Significant
3	108900000	1.09e+08	Meat_and_Carcass	58982799	175687129	internal_fat_amount		8.5
3	108900000	1.09e+08	Meat_and_Carcass	61579526	152094010	Meat_conjugated_linoleic_acid_content		28.6
3	108900000	1.09e+08	Meat_and_Carcass	94817631	122862283	internal_fat_amount		2.1
1	131900000	1.32e+08	Meat_and_Carcass	0	182555377	muscle_weight_in_carcass		9.59
1	131900000	1.32e+08	Meat_and_Carcass	6356385	192725593	Lean_meat_yield_percentage		10.9
1	131900000	1.32e+08	Meat_and_Carcass	12712770	261289799	Carcass_fat_percentage		9.12
1	131900000	1.32e+08	Meat_and_Carcass	37799302	234253975	Bone_weight_in_carcass		Significant
1	131900000	1.32e+08	Meat_and_Carcass	42375900	242390148	Meat_docosapentaenoic_acid_content		32.7
1	131900000	1.32e+08	Meat_and_Carcass	42375900	237305040	Meat_eicosapentaenoic_acid_content		26.6
1	131900000	1.32e+08	Meat_and_Carcass	47461008	242390148	Meat_polyunsaturated_fatty_acid_content		23.9
1	131900000	1.32e+08	Meat_and_Carcass	81276976	143400045	Backfat_at_third_lumbar		Significant
1	131900000	1.32e+08	Meat_and_Carcass	81276976	143400045	Muscle_depth_at_third_lumbar		Significant
1	134100000	134200000	Meat_and_Carcass	133992595	173910693	Bone_weight_in_carcass
1	134100000	134200000	Meat_and_Carcass	133992595	163655725	Carcass_bone_percentage		Significant
1	182400000	182500000	Meat_and_Carcass	163655725	193234104	muscle_weight_in_carcass		2.2
1	182400000	182500000	Meat_and_Carcass	163655725	193234104	Carcass_fat_percentage		1.8
1	182400000	182500000	Meat_and_Carcass	173910693	193234104	muscle_weight_in_carcass		Significant
1	182400000	182500000	Meat_and_Carcass	173910693	216117090	Lean_meat_yield_percentage		2.2
1	199400000	199500000	Meat_and_Carcass	192386586	210862478	Muscle_depth_at_third_lumbar		<0.01
6	104600000	104700000	Meat_and_Carcass	0	106358050	fat_weight_in_carcass		Significant
6	104600000	104700000	Meat_and_Carcass	0	106358050	Carcass_fat_percentage		7.88
8	49200000	49300000	Meat_and_Carcass	0	80262998	internal_fat_amount		7.22
9	74500000	74600000	Meat_and_Carcass	2911221	87709872	Longissimus_muscle_area		6.66
9	74500000	74600000	Meat_and_Carcass	2911221	87709872	muscle_weight_in_carcass		8.5
9	74500000	74600000	Meat_and_Carcass	12316705	87709872	Hot_carcass_weight		<0.05
9	74500000	74600000	Meat_and_Carcass	44788020	75019933	muscle_weight_in_carcass		1.7
2	101900000	1.02e+08	Milk	11375352	248993816	Milk_fat_percentage
2	125800000	125900000	Milk	118730236	194802903	milk_lactose_yield
2	155700000	155800000	Milk	135635273	195671853	Milk_Yield
2	185300000	185400000	Milk	174975032	186745362	Milk_Yield
2	202600000	202700000	Milk	202623987	202623991	Milk_fat_yield_{180d}	rs412621830
3	132100000	132200000	Milk	132193850	132193854	Milk_protein_percentage	rs159833100
3	133700000	133800000	Milk	133100806	140445834	Milk_protein_percentage
1	214400000	214500000	Milk	214462968	214462972	Milk_fat_percentage	rs430754132
1	223500000	223600000	Milk	223552346	223552350	Milk_fat_yield_{180d}	rs420758036
1	223500000	223600000	Milk	223552346	223552350	Milk_Yield_{180d}	rs420758036
8	49200000	49300000	Milk	21715718	60818204	Milk_fat_percentage
8	86900000	8.7e+07	Milk	80262998	90695059	milk_lactose_yield		Suggestive
2	101900000	1.02e+08	Production	31756191	246228973	Body_weight		Significant
2	128700000	128800000	Production	128675769	128833760	Body_weight_(weaning)		0.022
2	128700000	128800000	Production	128675769	128833760	Body_weight		Significant
2	185300000	185400000	Production	178292843	207284191	Body_weight		-
2	218400000	218500000	Production	210049034	248993816	bone_density
2	218400000	218500000	Production	210049034	234300653	Body_weight
3	132100000	132200000	Production	131913731	145045751	Body_weight
3	133700000	133800000	Production	133100806	159809998	Body_weight		Significant
3	207800000	207900000	Production	207871705	208020090	Body_weight		Suggestive
1	131900000	1.32e+08	Production	90769177	143400045	Body_weight
1	131900000	1.32e+08	Production	121703584	133992595	bone_density
7	78300000	78400000	Production	75173621	81259598	bone_density		10.12
8	86900000	8.7e+07	Production	79837200	90695059	Body_weight
8	86900000	8.7e+07	Production	83882284	91688588	Body_weight		Significant
1	182400000	182500000	Reproduction	163655725	193234104	Reproductive_seasonality		Significant
1	199400000	199500000	Reproduction	193234104	268493702	Reproductive_seasonality		Significant
3	108900000	1.09e+08	Wool	0	224283020	Staple_length		Significant
1	182400000	182500000	Wool	149247919	225100780	Fleece_yield		21.73
1	208700000	208800000	Wool	201709284	225270284	Fleece_yield		24.11
4	104800000	104900000	Wool	0	119255533	Primary_fiber_diameter_coefficient_of_variance		Significant
6	104600000	104700000	Wool	0	117031437	Mean_fiber_diameter		Significant
7	78300000	78400000	Wool	0	100079476	Primary_fiber_diameter_coefficient_of_variance		Significant
7	78300000	78400000	Wool	0	100079476	Staple_length		Significant

## Sheet: Taj_TX
CHR	BP1	BP2	QTL_type	start_pos	end_pos	trait_ID	Flank_Markers	p_value
2	78000000	78100000	Exterior	74887734	86263086	Brown
7	12600000	12700000	Exterior	0	19759627	Teat_placement		Significant
10	6400000	6500000	Exterior	4572553	35372586	Horns
10	27000000	27100000	Exterior	27016364	27016368	Horn_type	rs417637773	<0.01
2	68400000	68500000	Health	58061692	129710610	Trichostrongylus_adult_and_larva_count
2	93300000	93400000	Health	90291856	112094614	Somatic_cell_score
2	114100000	114200000	Health	112094614	122285034	Nematodirus_FEC		3.06
2	127200000	127500000	Health	127308700	127308704	Entropion	rs399484108	9.88E-05
1	177800000	177900000	Health	171198636	217812126	Salmonella_abortusovis_susceptibility
1	198600000	198700000	Health	198656038	198656042	Pneumonia_susceptibility	rs421794454	Suggestive
1	198600000	198700000	Health	198674449	198674453	Pneumonia_susceptibility	rs416081302	Suggestive
1	219200000	219300000	Health	210862478	273917817	Trichostrongylus_colubriformis_FEC		2.8
3	23300000	23400000	Health	0	37096100	Haemonchus_contortus_FEC
3	23300000	23400000	Health	23147966	51192618	Trichostrongylus_colubriformis_FEC
3	134800000	134900000	Health	126646085	153577854	Change_in_eosinophil_number		Significant
3	156400000	156500000	Health	155061698	167006642	Strongyle_FEC		2.59
3	211300000	211400000	Health	211371341	211371345	Entropion	rs418752307	2.81E-04
4	26000000	26100000	Health	9198329	30580410	Haemonchus_contortus_FEC
6	22300000	22400000	Health	22323915	66220100	facial_eczema_susceptibility		<0.05
8	61500000	61600000	Health	0	90695059	Trichostrongylus_adult_and_larva_count
8	67600000	67700000	Health	61882700	90695059	Fecal_egg_count
9	31800000	31900000	Health	23140477	35830416	Salmonella_abortusovis_susceptibility
10	17000000	17100000	Health	17012726	17012730	Strongyle_FEC	rs408309086
10	27000000	27100000	Health	17686293	80580476	Fecal_egg_count		0.018
10	27000000	27100000	Health	22345121	35372586	Somatic_cell_score
13	39200000	39300000	Health	16188450	42089970	Salmonella_abortusovis_susceptibility
13	39200000	39300000	Health	34772790	42089970	facial_eczema_susceptibility		7.3
13	73400000	73500000	Health	63588231	81978310	Fecal_egg_count
14	27300000	27400000	Health	0	63830404	Nematodirus_FEC		3.54
14	27300000	27400000	Health	17302787	29910610	Fecal_egg_count
14	27300000	27400000	Health	18463340	49059732	Nematodirus_FEC		5.26
14	48300000	48400000	Health	38034480	49270741	Nematodirus_FEC		3.74
14	48300000	48400000	Health	45525321	57130849	Somatic_cell_score
14	48300000	48400000	Health	48319238	48319242	Nematodirus_FEC	rs160953433
17	24400000	24500000	Health	3725535	27468870	Fecal_egg_count
17	60900000	6.1e+07	Health	45151260	72397710	Somatic_cell_score
18	11700000	11800000	Health	0	11980273	Hematocrit		Significant
18	41800000	41900000	Health	41366864	49640236	Haemonchus_contortus_FEC
20	24600000	24700000	Health	14343840	33810480	Salmonella_abortusovis_susceptibility
20	24600000	24700000	Health	15726996	28533996	Immunoglobulin_A_level		Significant
20	24600000	24700000	Health	23052600	33810480	Salmonella_abortusovis_susceptibility
21	33600000	33700000	Health	17907129	38467166	Salmonella_abortusovis_susceptibility
21	33600000	33700000	Health	26529080	38467166	Salmonella_abortusovis_susceptibility
22	29700000	29800000	Health	18395340	35380370	Trichostrongylus_colubriformis_FEC
26	16400000	16500000	Health	12770764	24177660	Change_in_hematocrit		Significant
26	16400000	16500000	Health	12770764	24177660	Worm_count
26	16400000	16500000	Health	12770764	24177660	Eggs_per_worm		Significant
2	21100000	21200000	Meat_and_Carcass	0	197488750	Meat_arachidonic_acid_content		36.1
2	21100000	21200000	Meat_and_Carcass	4739730	232246770	Meat_eicosapentaenoic_acid_content		1.34
2	21100000	21200000	Meat_and_Carcass	4739730	229086950	Meat_docosapentaenoic_acid_content		32.2
2	21100000	21200000	Meat_and_Carcass	4739730	232246770	Meat_linolenic_acid_content		37.6
2	68400000	68500000	Meat_and_Carcass	53874931	247176919	Hot_carcass_weight		<0.05
2	71400000	71500000	Meat_and_Carcass	71317137	71475128	Backfat_at_third_lumbar		<0.05
2	78000000	78100000	Meat_and_Carcass	76625635	171420235	Ultimate_pH
2	78000000	78100000	Meat_and_Carcass	76625635	171420235	Meat_color_a*
2	93300000	93400000	Meat_and_Carcass	82155320	157201045	Meat_color_L*
2	93300000	93400000	Meat_and_Carcass	86895050	171420235	Meat_color_b*
2	93300000	93400000	Meat_and_Carcass	86895050	171420235	Meat_color_a*
2	104300000	104400000	Meat_and_Carcass	97164465	171420235	Shear_force
2	104300000	104400000	Meat_and_Carcass	97954420	171420235	Meat_color_L*
2	104300000	104400000	Meat_and_Carcass	104195064	112094614	Hindquarter_weight		Significant
2	114100000	114200000	Meat_and_Carcass	112094614	122285034	Foreleg_length
2	191000000	191100000	Meat_and_Carcass	178292843	207284191	Hot_carcass_weight		Significant
1	40700000	40800000	Meat_and_Carcass	0	182555377	muscle_weight_in_carcass		9.59
1	40700000	40800000	Meat_and_Carcass	6356385	192725593	Lean_meat_yield_percentage		10.9
1	40700000	40800000	Meat_and_Carcass	12712770	261289799	Carcass_fat_percentage		9.12
1	40700000	40800000	Meat_and_Carcass	32459939	43901432	muscle_weight_in_carcass		Significant
1	40700000	40800000	Meat_and_Carcass	37799302	234253975	Bone_weight_in_carcass		Significant
1	46000000	46100000	Meat_and_Carcass	42375900	242390148	Meat_docosapentaenoic_acid_content		32.7
1	46000000	46100000	Meat_and_Carcass	42375900	237305040	Meat_eicosapentaenoic_acid_content		26.6
1	46000000	46100000	Meat_and_Carcass	43901432	68479454	Carcass_bone_percentage		Significant
1	53000000	53100000	Meat_and_Carcass	47461008	242390148	Meat_polyunsaturated_fatty_acid_content		23.9
1	95500000	95600000	Meat_and_Carcass	81276976	143400045	Backfat_at_third_lumbar		Significant
1	95500000	95600000	Meat_and_Carcass	81276976	143400045	Muscle_depth_at_third_lumbar		Significant
1	177800000	177900000	Meat_and_Carcass	163655725	193234104	muscle_weight_in_carcass		2.2
1	177800000	177900000	Meat_and_Carcass	163655725	193234104	Carcass_fat_percentage		1.8
1	177800000	177900000	Meat_and_Carcass	173910693	193234104	muscle_weight_in_carcass		Significant
1	177800000	177900000	Meat_and_Carcass	173910693	216117090	Lean_meat_yield_percentage		2.2
1	194000000	194100000	Meat_and_Carcass	192386586	210862478	Muscle_depth_at_third_lumbar		<0.01
3	63700000	63800000	Meat_and_Carcass	58982799	175687129	internal_fat_amount		8.5
3	63700000	63800000	Meat_and_Carcass	61579526	152094010	Meat_conjugated_linoleic_acid_content		28.6
5	65300000	65400000	Meat_and_Carcass	0	94388506	Meat_palmitoleic_acid_content		27.5
6	22300000	22400000	Meat_and_Carcass	0	106358050	fat_weight_in_carcass		Significant
6	22300000	22400000	Meat_and_Carcass	0	81102711	muscle_weight_in_carcass		9.36
6	22300000	22400000	Meat_and_Carcass	0	106358050	Carcass_fat_percentage		7.88
6	22300000	22400000	Meat_and_Carcass	0	98616086	Lean_meat_yield_percentage		9.62
6	22300000	22400000	Meat_and_Carcass	1954282	33824115	fat_weight_in_carcass
6	22300000	22400000	Meat_and_Carcass	1954282	33824115	Lean_meat_yield_percentage		2.4
6	22300000	22400000	Meat_and_Carcass	15032940	60282089	Hot_carcass_weight		<0.05
7	12600000	12700000	Meat_and_Carcass	0	39182059	Longissimus_muscle_area		3.4
7	12600000	12700000	Meat_and_Carcass	11194874	51793152	Longissimus_muscle_area		13.59
8	61500000	61600000	Meat_and_Carcass	0	80262998	internal_fat_amount		7.22
9	20800000	20900000	Meat_and_Carcass	2911221	87709872	Longissimus_muscle_area		6.66
9	20800000	20900000	Meat_and_Carcass	2911221	87709872	muscle_weight_in_carcass		8.5
9	20800000	20900000	Meat_and_Carcass	12316705	87709872	Hot_carcass_weight		<0.05
9	31800000	31900000	Meat_and_Carcass	29933326	44788020	Longissimus_muscle_area		Significant
9	47900000	4.8e+07	Meat_and_Carcass	44788020	66883443	Longissimus_muscle_area		Significant
9	47900000	4.8e+07	Meat_and_Carcass	44788020	75019933	muscle_weight_in_carcass		1.7
10	6400000	6500000	Meat_and_Carcass	5866672	66000069	Carcass_fat_percentage		10.52
10	6400000	6500000	Meat_and_Carcass	5866672	66000069	Carcass_bone_percentage		7.18
10	6400000	6500000	Meat_and_Carcass	5866672	66000069	fat_weight_in_carcass		Significant
10	6400000	6500000	Meat_and_Carcass	5866672	66000069	Lean_meat_yield_percentage		8.19
12	20900000	2.1e+07	Meat_and_Carcass	0	55979751	Lean_meat_yield_percentage		6.64
12	20900000	2.1e+07	Meat_and_Carcass	0	58581732	Carcass_fat_percentage		6.94
13	39200000	39300000	Meat_and_Carcass	323769	63134955	muscle_weight_in_carcass		6.61
14	27300000	27400000	Meat_and_Carcass	0	50062027	Bone_weight_in_carcass		Significant
14	27300000	27400000	Meat_and_Carcass	1951838	29435839	Dressing_percentage		12.52
14	27300000	27400000	Meat_and_Carcass	6224783	29435839	fat_weight_in_carcass
14	27300000	27400000	Meat_and_Carcass	6224783	29435839	Dressing_percentage		2.38
16	36600000	36700000	Meat_and_Carcass	0	68163455	Lean_meat_yield_percentage		7.69
16	36600000	36700000	Meat_and_Carcass	1693502	75530189	Dressing_percentage		6.81
16	36600000	36700000	Meat_and_Carcass	7620759	68078780	Subcutaneous_fat_thickness		8.58
16	36600000	36700000	Meat_and_Carcass	7620759	63082949	Subcutaneous_fat_area		<0.01
16	36600000	36700000	Meat_and_Carcass	29043559	41067423	Subcutaneous_fat_area		Significant
16	63500000	63600000	Meat_and_Carcass	56816992	72735910	Lean_meat_yield_percentage
18	15700000	15800000	Meat_and_Carcass	12356336	56409360	Meat_gadoleic_acid_content		18.4
18	15700000	15800000	Meat_and_Carcass	13430800	57483824	Meat_docosahexaenoic_acid_content		24.2
18	36100000	36200000	Meat_and_Carcass	32233920	41366864	Carcass_fat_percentage		Significant
18	51700000	51800000	Meat_and_Carcass	51359379	56677976	Muscle_depth_at_third_lumbar		<0.01
19	8500000	8600000	Meat_and_Carcass	0	59116894	Dressing_percentage		5.57
20	24600000	24700000	Meat_and_Carcass	15726996	29046276	Metacarpal_length		Suggestive
21	33600000	33700000	Meat_and_Carcass	0	59690430	Meat_oleic_acid_content		27.2
21	33600000	33700000	Meat_and_Carcass	0	58363976	Meat_linolenic_acid_content		29.1
21	33600000	33700000	Meat_and_Carcass	0	70302062	Meat_gadoleic_acid_content		33.1
21	33600000	33700000	Meat_and_Carcass	0	56374295	Meat_stearic_acid_content		30.1
21	33600000	33700000	Meat_and_Carcass	0	56374295	Meat_cis-vaccenic_acid_content		30.2
21	33600000	33700000	Meat_and_Carcass	0	56374295	Meat_linoleic_acid_content		29.7
21	33600000	33700000	Meat_and_Carcass	0	47752344	Meat_arachidonic_acid_content		20.3
21	33600000	33700000	Meat_and_Carcass	0	70965289	Meat_docosapentaenoic_acid_content		27.9
21	33600000	33700000	Meat_and_Carcass	0	66322700	Meat_palmitic_acid_content		29.0
21	33600000	33700000	Meat_and_Carcass	3979362	66322700	Meat_myristic_acid_content		26.1
23	44100000	44200000	Meat_and_Carcass	0	50592511	Lean_meat_yield_percentage
23	44100000	44200000	Meat_and_Carcass	0	50592511	Carcass_fat_percentage		6.22
23	44100000	44200000	Meat_and_Carcass	0	50592511	fat_weight_in_carcass		Significant
23	44100000	44200000	Meat_and_Carcass	0	50592511	Hot_carcass_weight		<0.05
24	5500000	5600000	Meat_and_Carcass	309078	34410684	Bone_weight_in_carcass		Significant
26	16400000	16500000	Meat_and_Carcass	0	31554946	muscle_weight_in_carcass		7.67
2	21100000	21200000	Milk	11375352	248993816	Milk_fat_percentage
2	126300000	126400000	Milk	118730236	194802903	milk_lactose_yield
2	141100000	141200000	Milk	135635273	195671853	Milk_Yield
2	178100000	178200000	Milk	174975032	186745362	Milk_Yield
1	67600000	67800000	Milk	67611618	67611622	Curd_firmness	rs415652107	<0.05
1	67600000	67800000	Milk	67729244	67729248	Curd_firmness	rs427009325	<0.05
1	67600000	67800000	Milk	67729244	67729248	Rennet_coagulation_time	rs427009325	<0.05
1	67600000	67800000	Milk	67778713	67778717	Cheese_yield
1	97500000	97600000	Milk	96447548	105515991	Milk_fat_percentage
1	97500000	97600000	Milk	96447548	105515991	Milk_Yield		-
1	97500000	97600000	Milk	96447548	105515991	Milk_protein_percentage
1	106800000	106900000	Milk	105515991	115008192	Milk_Yield		-
1	106800000	106900000	Milk	105515991	115008192	Milk_protein_percentage
1	106800000	106900000	Milk	105515991	115008192	Milk_fat_percentage
1	194000000	194100000	Milk	193954494	194123997	Milk_protein_yield		Significant
25	14300000	14400000	Milk	3188337	16539501	Milk_fat_percentage
25	14300000	14400000	Milk	3719727	18665059	Useful_yield_content		Significant
25	19900000	20100000	Milk	20008088	20008092	Milk_fat_yield_{180d}	rs55630724
3	63700000	63800000	Milk	51786155	82501726	Milk_fat_percentage
3	63700000	63800000	Milk	54531267	83837186	Milk_Yield
3	63700000	63800000	Milk	55940918	79088885	milk_lactose_yield
3	63700000	63800000	Milk	55940918	71595473	Milk_protein_yield
3	63700000	63800000	Milk	60021489	70927743	Milk_fat_yield
3	134800000	134900000	Milk	133100806	140445834	Milk_protein_percentage
6	64500000	64600000	Milk	64550505	64550509	Curd_firmness	rs403326504	<0.05
6	78700000	78800000	Milk	74037229	102975639	Useful_yield_content
7	42200000	42300000	Milk	29335965	48758397	Milk_protein_percentage
8	83100000	83200000	Milk	80262998	90695059	milk_lactose_yield		Suggestive
9	20800000	20900000	Milk	7166083	31799494	Useful_yield_content		Suggestive
9	75000000	75100000	Milk	75019933	94726662	Milk_fat_yield
12	20900000	2.1e+07	Milk	17619125	40293526	Milk_Yield
14	48300000	48400000	Milk	40988614	57130849	milk_lactose_yield
15	53100000	53200000	Milk	52515285	53633049	milk_linoleic_acid_content
15	53100000	53200000	Milk	52515285	53633049	Milk_Yield
15	53100000	53200000	Milk	52515285	53633049	milk_conjugated_linoleic_acid_content
18	15700000	15800000	Milk	11980273	30084992	Milk_Yield
19	39100000	39200000	Milk	39191026	39191030	Milk_fat_yield_{180d}	rs410133961
20	3500000	3600000	Milk	0	35603460	Milk_Yield
20	24600000	24700000	Milk	10860336	27611892	Milk_Yield
20	24600000	24700000	Milk	11218932	26023824	Milk_protein_yield
20	24600000	24700000	Milk	11218932	25204176	milk_lactose_yield
20	24600000	24700000	Milk	12038580	25614000	Milk_fat_yield
23	44100000	44200000	Milk	39225912	62330568	Milk_fat_yield
23	44100000	44200000	Milk	39225912	62330568	Milk_Yield
24	5500000	5600000	Milk	0	11847990	Milk_Yield		-
24	5500000	5600000	Milk	2060520	7778463	Milk_protein_persistency		2.0
24	5500000	5600000	Milk	5552732	5552736	Milk_fat_yield_{180d}	rs409836362
2	68400000	68500000	Production	31756191	246228973	Body_weight		Significant
2	78000000	78100000	Production	76862621	80970387	Body_weight		Significant
2	191000000	191100000	Production	178292843	207284191	Body_weight		-
2	248500000	248600000	Production	210049034	248993816	bone_density
1	95500000	95600000	Production	90769177	143400045	Body_weight
1	106800000	106900000	Production	105515991	121703584	bone_density
3	81700000	81800000	Production	81611420	84208147	Average_daily_gain		-
3	81700000	81800000	Production	81611420	84208147	Body_weight		-
3	134800000	134900000	Production	131913731	145045751	Body_weight
3	134800000	134900000	Production	133100806	159809998	Body_weight		Significant
4	26000000	26100000	Production	9198329	42280040	Body_weight		<0.05
4	29400000	29500000	Production	27191552	36389882	Body_weight		<0.01
5	65300000	65400000	Production	0	86918912	Body_weight
6	22300000	22400000	Production	2630764	90723792	Body_weight		Significant
8	83100000	83200000	Production	79837200	90695059	Body_weight
8	84700000	84800000	Production	83882284	91688588	Body_weight		Significant
12	35500000	35600000	Production	29067839	37914573	bone_density
14	27300000	27400000	Production	1635324	44523025	Total_bone		7.25
14	27300000	27400000	Production	6224783	29435839	Total_bone		Suggestive
14	48300000	48400000	Production	38034480	49270741	Body_weight
14	48300000	48400000	Production	38034480	49270741	Age_at_maximum_daily_gain		Significant
14	48300000	48400000	Production	38034480	49270741	Average_daily_gain
16	36600000	36700000	Production	0	50805060	Body_weight		Significant
17	60900000	6.1e+07	Production	48988005	70117905	bone_density
18	41800000	41900000	Production	41366864	47652478	Average_daily_gain
21	33600000	33700000	Production	11142213	39263038	Body_weight		-
21	33600000	33700000	Production	11142213	39263038	Average_daily_gain		-
23	44100000	44200000	Production	0	50592511	Body_weight		Significant
24	18800000	18900000	Production	11847990	19729479	bone_density
26	16400000	16500000	Production	12770764	24177660	Average_daily_gain
1	177800000	177900000	Reproduction	163655725	193234104	Reproductive_seasonality		Significant
1	194000000	194100000	Reproduction	193234104	268493702	Reproductive_seasonality		Significant
25	14300000	14400000	Reproduction	0	50482012	Testes_weight
4	62400000	62500000	Reproduction	62425394	62425398	Reproductive_seasonality	rs412475510	Significant
10	27000000	27100000	Reproduction	24156888	62117712	Testes_weight
15	13900000	1.4e+07	Reproduction	13900766	13900770	Total_lambs_born	rs428235301	Significant
17	24400000	24500000	Reproduction	16625895	27468870	Reproductive_seasonality		Significant
18	11700000	11800000	Reproduction	0	58021056	Testes_weight
19	8500000	8600000	Reproduction	0	23326751	Reproductive_seasonality		Significant
20	3500000	3600000	Reproduction	0	14343840	Testes_weight
20	3500000	3600000	Reproduction	0	26638560	Testes_weight
24	5500000	5600000	Reproduction	0	22665720	Testes_weight
24	5500000	5600000	Reproduction	0	26786760	Testes_weight
1	177800000	177900000	Wool	149247919	225100780	Fleece_yield		21.73
1	219200000	219300000	Wool	201709284	225270284	Fleece_yield		24.11
25	14300000	14400000	Wool	0	45367387	Mean_fiber_diameter		Significant
25	14300000	14400000	Wool	0	45367387	Primary_fiber_diameter_coefficient_of_variance		Significant
25	14300000	14400000	Wool	0	15543145	Greasy_fleece_weight
25	14300000	14400000	Wool	0	45367387	Staple_length		Significant
3	23300000	23400000	Wool	0	224283020	Staple_length		Significant
4	600000	700000	Wool	0	119255533	Primary_fiber_diameter_coefficient_of_variance		Significant
6	22300000	22400000	Wool	0	117031437	Mean_fiber_diameter		Significant
7	12600000	12700000	Wool	0	100079476	Primary_fiber_diameter_coefficient_of_variance		Significant
7	12600000	12700000	Wool	0	100079476	Staple_length		Significant
15	53100000	53200000	Wool	34644139	90859157	Staple_length
18	11700000	11800000	Wool	11335595	110186283	Staple_length

## Sheet: iHS_VN
CHR	BP1	BP2	QTL_type	start_pos	end_pos	trait_ID	Flank_Markers	p_value
7	12100000	12200000	Exterior	0	19759627	Teat_placement		Significant
10	11500000	11600000	Exterior	4572553	35372586	Horns
23	13700000	13800000	Exterior	1782996	22510324	Rear_leg_set		Significant
23	13700000	13800000	Exterior	1782996	22510324	Foot_angle		Significant
1	174200000	174300000	Health	171198636	217812126	Salmonella_abortusovis_susceptibility
1	212500000	212600000	Health	198827722	217727374	Fecal_egg_count
1	212500000	212600000	Health	210862478	273917817	Trichostrongylus_colubriformis_FEC		2.8
2	128700000	128800000	Health	58061692	129710610	Trichostrongylus_adult_and_larva_count
2	220100000	220200000	Health	208469124	234300653	Worm_count
2	220100000	220200000	Health	208469124	234300653	Change_in_hematocrit		Significant
2	220100000	220200000	Health	208469124	234300653	Haemonchus_contortus_FEC
3	22400000	22500000	Health	0	37096100	Haemonchus_contortus_FEC
3	23300000	23400000	Health	23147966	51192618	Trichostrongylus_colubriformis_FEC
3	116100000	116200000	Health	110991531	133100806	Trichostrongylus_colubriformis_FEC		3.9
3	139300000	139400000	Health	126646085	153577854	Change_in_eosinophil_number		Significant
6	65200000	65300000	Health	22323915	66220100	facial_eczema_susceptibility		<0.05
6	95600000	95700000	Health	89220498	109740462	Trichostrongylus_colubriformis_FEC		2.8
7	49900000	50000000	Health	45319008	54288395	Haemonchus_contortus_FEC
8	15400000	15500000	Health	0	90695059	Trichostrongylus_adult_and_larva_count
8	66600000	66700000	Health	61882700	90695059	Fecal_egg_count
9	10400000	10500000	Health	7016789	17989854	Fecal_egg_count
13	21800000	21900000	Health	16188450	42089970	Salmonella_abortusovis_susceptibility
14	21500000	21600000	Health	0	63830404	Nematodirus_FEC		3.54
14	21500000	21600000	Health	17302787	29910610	Fecal_egg_count
14	21500000	21600000	Health	18463340	49059732	Nematodirus_FEC		5.26
15	39500000	39600000	Health	30395329	45364212	facial_eczema_susceptibility		4.1
17	1.2e+07	12100000	Health	3725535	27468870	Fecal_egg_count
21	21500000	21600000	Health	17907129	38467166	Salmonella_abortusovis_susceptibility
22	13400000	13500000	Health	4721470	26060065	Somatic_cell_score
23	13700000	13800000	Health	5646154	22956073	Immunoglobulin_E_level		5.5
23	13700000	13800000	Health	6166194	17458502	Haemonchus_contortus_FEC
26	20300000	20400000	Health	12770764	24177660	Change_in_hematocrit		Significant
26	20300000	20400000	Health	12770764	24177660	Worm_count
26	20300000	20400000	Health	12770764	24177660	Eggs_per_worm		Significant
1	19700000	19800000	Meat_and_Carcass	0	182555377	muscle_weight_in_carcass		9.59
1	19700000	19800000	Meat_and_Carcass	6356385	192725593	Lean_meat_yield_percentage		10.9
1	19700000	19800000	Meat_and_Carcass	12712770	261289799	Carcass_fat_percentage		9.12
1	103400000	103500000	Meat_and_Carcass	37799302	234253975	Bone_weight_in_carcass		Significant
1	103400000	103500000	Meat_and_Carcass	42375900	242390148	Meat_docosapentaenoic_acid_content		32.7
1	103400000	103500000	Meat_and_Carcass	42375900	237305040	Meat_eicosapentaenoic_acid_content		26.6
1	103400000	103500000	Meat_and_Carcass	47461008	242390148	Meat_polyunsaturated_fatty_acid_content		23.9
1	103400000	103500000	Meat_and_Carcass	81276976	143400045	Backfat_at_third_lumbar		Significant
1	103400000	103500000	Meat_and_Carcass	81276976	143400045	Muscle_depth_at_third_lumbar		Significant
1	148100000	148200000	Meat_and_Carcass	133992595	173910693	Bone_weight_in_carcass
1	148100000	148200000	Meat_and_Carcass	133992595	163655725	Carcass_bone_percentage		Significant
1	174200000	174300000	Meat_and_Carcass	163655725	193234104	muscle_weight_in_carcass		2.2
1	174200000	174300000	Meat_and_Carcass	163655725	193234104	Carcass_fat_percentage		1.8
1	174200000	174300000	Meat_and_Carcass	173910693	193234104	muscle_weight_in_carcass		Significant
1	174200000	174300000	Meat_and_Carcass	173910693	216117090	Lean_meat_yield_percentage		2.2
1	1.98e+08	198100000	Meat_and_Carcass	192386586	210862478	Muscle_depth_at_third_lumbar		<0.01
2	21600000	21700000	Meat_and_Carcass	0	197488750	Meat_arachidonic_acid_content		36.1
2	21600000	21700000	Meat_and_Carcass	4739730	232246770	Meat_eicosapentaenoic_acid_content		1.34
2	21600000	21700000	Meat_and_Carcass	4739730	229086950	Meat_docosapentaenoic_acid_content		32.2
2	21600000	21700000	Meat_and_Carcass	4739730	232246770	Meat_linolenic_acid_content		37.6
2	128700000	128800000	Meat_and_Carcass	53874931	247176919	Hot_carcass_weight		<0.05
2	128700000	128800000	Meat_and_Carcass	76625635	171420235	Ultimate_pH
2	128700000	128800000	Meat_and_Carcass	76625635	171420235	Meat_color_a*
2	128700000	128800000	Meat_and_Carcass	82155320	157201045	Meat_color_L*
2	128700000	128800000	Meat_and_Carcass	86895050	171420235	Meat_color_b*
2	128700000	128800000	Meat_and_Carcass	86895050	171420235	Meat_color_a*
2	128700000	128800000	Meat_and_Carcass	97164465	171420235	Shear_force
2	128700000	128800000	Meat_and_Carcass	97954420	171420235	Meat_color_L*
2	128700000	128800000	Meat_and_Carcass	128675769	128833760	Loin_yield
2	183600000	183700000	Meat_and_Carcass	178292843	207284191	Hot_carcass_weight		Significant
3	79700000	79800000	Meat_and_Carcass	58982799	175687129	internal_fat_amount		8.5
3	79700000	79800000	Meat_and_Carcass	61579526	152094010	Meat_conjugated_linoleic_acid_content		28.6
3	116100000	116200000	Meat_and_Carcass	94817631	122862283	internal_fat_amount		2.1
6	18700000	18800000	Meat_and_Carcass	0	106358050	fat_weight_in_carcass		Significant
6	18700000	18800000	Meat_and_Carcass	0	81102711	muscle_weight_in_carcass		9.36
6	18700000	18800000	Meat_and_Carcass	0	106358050	Carcass_fat_percentage		7.88
6	18700000	18800000	Meat_and_Carcass	0	98616086	Lean_meat_yield_percentage		9.62
6	18700000	18800000	Meat_and_Carcass	1954282	33824115	fat_weight_in_carcass
6	18700000	18800000	Meat_and_Carcass	1954282	33824115	Lean_meat_yield_percentage		2.4
6	18700000	18800000	Meat_and_Carcass	15032940	60282089	Hot_carcass_weight		<0.05
7	12100000	12200000	Meat_and_Carcass	0	39182059	Longissimus_muscle_area		3.4
7	12100000	12200000	Meat_and_Carcass	11194874	51793152	Longissimus_muscle_area		13.59
8	15400000	15500000	Meat_and_Carcass	0	80262998	internal_fat_amount		7.22
9	10400000	10500000	Meat_and_Carcass	2911221	87709872	Longissimus_muscle_area		6.66
9	10400000	10500000	Meat_and_Carcass	2911221	87709872	muscle_weight_in_carcass		8.5
9	19100000	19200000	Meat_and_Carcass	12316705	87709872	Hot_carcass_weight		<0.05
9	46400000	46500000	Meat_and_Carcass	44788020	66883443	Longissimus_muscle_area		Significant
9	46400000	46500000	Meat_and_Carcass	44788020	75019933	muscle_weight_in_carcass		1.7
10	11500000	11600000	Meat_and_Carcass	5866672	66000069	Carcass_fat_percentage		10.52
10	11500000	11600000	Meat_and_Carcass	5866672	66000069	Carcass_bone_percentage		7.18
10	11500000	11600000	Meat_and_Carcass	5866672	66000069	fat_weight_in_carcass		Significant
10	11500000	11600000	Meat_and_Carcass	5866672	66000069	Lean_meat_yield_percentage		8.19
12	19500000	19600000	Meat_and_Carcass	0	55979751	Lean_meat_yield_percentage		6.64
12	19500000	19600000	Meat_and_Carcass	0	58581732	Carcass_fat_percentage		6.94
13	14900000	1.5e+07	Meat_and_Carcass	323769	63134955	muscle_weight_in_carcass		6.61
14	21500000	21600000	Meat_and_Carcass	0	50062027	Bone_weight_in_carcass		Significant
14	21500000	21600000	Meat_and_Carcass	1951838	29435839	Dressing_percentage		12.52
14	21500000	21600000	Meat_and_Carcass	6224783	29435839	fat_weight_in_carcass
14	21500000	21600000	Meat_and_Carcass	6224783	29435839	Dressing_percentage		2.38
16	14700000	14800000	Meat_and_Carcass	0	68163455	Lean_meat_yield_percentage		7.69
16	14700000	14800000	Meat_and_Carcass	1693502	75530189	Dressing_percentage		6.81
16	14700000	14800000	Meat_and_Carcass	7620759	68078780	Subcutaneous_fat_thickness		8.58
16	14700000	14800000	Meat_and_Carcass	7620759	63082949	Subcutaneous_fat_area		<0.01
18	15400000	15500000	Meat_and_Carcass	12356336	56409360	Meat_gadoleic_acid_content		18.4
18	15400000	15500000	Meat_and_Carcass	13430800	57483824	Meat_docosahexaenoic_acid_content		24.2
18	51700000	51800000	Meat_and_Carcass	51359379	56677976	Muscle_depth_at_third_lumbar		<0.01
21	21500000	21600000	Meat_and_Carcass	0	59690430	Meat_oleic_acid_content		27.2
21	21500000	21600000	Meat_and_Carcass	0	58363976	Meat_linolenic_acid_content		29.1
21	21500000	21600000	Meat_and_Carcass	0	70302062	Meat_gadoleic_acid_content		33.1
21	21500000	21600000	Meat_and_Carcass	0	56374295	Meat_stearic_acid_content		30.1
21	21500000	21600000	Meat_and_Carcass	0	56374295	Meat_cis-vaccenic_acid_content		30.2
21	21500000	21600000	Meat_and_Carcass	0	56374295	Meat_linoleic_acid_content		29.7
21	21500000	21600000	Meat_and_Carcass	0	47752344	Meat_arachidonic_acid_content		20.3
21	21500000	21600000	Meat_and_Carcass	0	70965289	Meat_docosapentaenoic_acid_content		27.9
21	21500000	21600000	Meat_and_Carcass	0	66322700	Meat_palmitic_acid_content		29.0
21	21500000	21600000	Meat_and_Carcass	3979362	66322700	Meat_myristic_acid_content		26.1
23	13700000	13800000	Meat_and_Carcass	0	50592511	Lean_meat_yield_percentage
23	13700000	13800000	Meat_and_Carcass	0	27933604	muscle_weight_in_carcass		9.4
23	13700000	13800000	Meat_and_Carcass	0	50592511	Carcass_fat_percentage		6.22
23	13700000	13800000	Meat_and_Carcass	0	50592511	fat_weight_in_carcass		Significant
23	13700000	13800000	Meat_and_Carcass	0	50592511	Hot_carcass_weight		<0.05
23	13700000	13800000	Meat_and_Carcass	1782996	33208300	Lean_meat_yield_percentage		1.7
23	13700000	13800000	Meat_and_Carcass	1782996	33208300	fat_weight_in_carcass
26	20300000	20400000	Meat_and_Carcass	0	31554946	muscle_weight_in_carcass		7.67
1	103400000	103500000	Milk	96447548	105515991	Milk_fat_percentage
1	103400000	103500000	Milk	96447548	105515991	Milk_Yield		-
1	103400000	103500000	Milk	96447548	105515991	Milk_protein_percentage
2	21600000	21700000	Milk	11375352	248993816	Milk_fat_percentage
2	128700000	128800000	Milk	118730236	194802903	milk_lactose_yield
2	1.66e+08	166100000	Milk	135635273	195671853	Milk_Yield
2	183600000	183700000	Milk	174975032	186745362	Milk_Yield
3	79700000	79800000	Milk	51786155	82501726	Milk_fat_percentage
3	79700000	79800000	Milk	54531267	83837186	Milk_Yield
3	139300000	139400000	Milk	133100806	140445834	Milk_protein_percentage
3	170200000	170300000	Milk	170224306	170224310	Dried_curd_yield	rs400491563
6	86400000	86500000	Milk	74037229	102975639	Useful_yield_content
7	40800000	40900000	Milk	29335965	48758397	Milk_protein_percentage
8	38100000	38200000	Milk	21715718	60818204	Milk_fat_percentage
9	10400000	10500000	Milk	7166083	31799494	Useful_yield_content		Suggestive
12	19500000	19600000	Milk	17619125	40293526	Milk_Yield
12	19900000	20000000	Milk	19994875	19994879	Cheese_yield
13	14900000	1.5e+07	Milk	14908335	14908339	Milk_fat_yield_{180d}	rs419593254
18	15400000	15500000	Milk	11980273	30084992	Milk_Yield
20	13100000	13200000	Milk	0	35603460	Milk_Yield
20	13100000	13200000	Milk	10860336	27611892	Milk_Yield
20	13100000	13200000	Milk	11218932	26023824	Milk_protein_yield
20	13100000	13200000	Milk	11218932	25204176	milk_lactose_yield
20	13100000	13200000	Milk	12038580	25614000	Milk_fat_yield
20	13100000	13200000	Milk	13151783	13151787	Milk_Yield_{180d}	rs407010170
1	103400000	103500000	Production	90769177	143400045	Body_weight
2	128700000	128800000	Production	31756191	246228973	Body_weight		Significant
2	128700000	128800000	Production	128675769	128833760	Body_weight_(weaning)		0.022
2	128700000	128800000	Production	128675769	128833760	Body_weight		Significant
2	183600000	183700000	Production	178292843	207284191	Body_weight		-
2	220100000	220200000	Production	210049034	248993816	bone_density
2	220100000	220200000	Production	210049034	234300653	Body_weight
3	139300000	139400000	Production	131913731	145045751	Body_weight
3	139300000	139400000	Production	133100806	159809998	Body_weight		Significant
4	39300000	39400000	Production	9198329	42280040	Body_weight		<0.05
6	18700000	18800000	Production	2630764	90723792	Body_weight		Significant
7	49900000	50000000	Production	49722774	52143834	Average_daily_gain		-
14	21500000	21600000	Production	1635324	44523025	Total_bone		7.25
14	21500000	21600000	Production	6224783	29435839	Total_bone		Suggestive
14	21500000	21600000	Production	14137643	24266104	bone_density
16	14700000	14800000	Production	0	50805060	Body_weight		Significant
16	14700000	14800000	Production	11177113	29043559	Body_weight		-
21	21500000	21600000	Production	11142213	39263038	Body_weight		-
21	21500000	21600000	Production	11142213	39263038	Average_daily_gain		-
23	13700000	13800000	Production	0	17532794	Average_daily_gain		-
23	13700000	13800000	Production	0	50592511	Body_weight		Significant
26	20300000	20400000	Production	12770764	24177660	Average_daily_gain
1	174200000	174300000	Reproduction	163655725	193234104	Reproductive_seasonality		Significant
1	1.98e+08	198100000	Reproduction	193234104	268493702	Reproductive_seasonality		Significant
17	16800000	16900000	Reproduction	16625895	27468870	Reproductive_seasonality		Significant
18	15400000	15500000	Reproduction	0	58021056	Testes_weight
20	13100000	13200000	Reproduction	0	14343840	Testes_weight
20	13100000	13200000	Reproduction	0	26638560	Testes_weight
25	20100000	20200000	Reproduction	0	50482012	Testes_weight
1	174200000	174300000	Wool	149247919	225100780	Fleece_yield		21.73
1	212500000	212600000	Wool	201709284	225270284	Fleece_yield		24.11
3	22400000	22500000	Wool	0	224283020	Staple_length		Significant
4	39300000	39400000	Wool	0	119255533	Primary_fiber_diameter_coefficient_of_variance		Significant
6	18700000	18800000	Wool	0	117031437	Mean_fiber_diameter		Significant
7	12100000	12200000	Wool	0	100079476	Primary_fiber_diameter_coefficient_of_variance		Significant
7	12100000	12200000	Wool	0	100079476	Staple_length		Significant
15	39500000	39600000	Wool	34644139	90859157	Staple_length
18	15400000	15500000	Wool	11335595	110186283	Staple_length
18	17700000	17800000	Wool	17769185	17769189	Fleece_yield	rs428693835	Significant
25	20100000	20200000	Wool	0	45367387	Mean_fiber_diameter		Significant
25	20100000	20200000	Wool	0	45367387	Primary_fiber_diameter_coefficient_of_variance		Significant
25	20100000	20200000	Wool	0	45367387	Staple_length		Significant

## Sheet: Taj_VN
CHR	BP1	BP2	QTL_type	start_pos	end_pos	trait_ID	Flank_Markers	p_value
2	2800000	3000000	Exterior	2877208	2877212	Horn_type	rs405950129	<0.01
2	35900000	3.6e+07	Exterior	31203222	51584061	Rump_width		Significant
2	78300000	78400000	Exterior	74887734	86263086	Brown
3	116800000	116900000	Exterior	116863471	116863475	Horn_type	rs400745188	<0.01
3	117000000	117200000	Exterior	117081922	117081926	Teat_number	rs424780352	Significant
5	53500000	53700000	Exterior	43663172	59281414	Foot_angle		Significant
10	26200000	26300000	Exterior	4572553	35372586	Horns
10	26200000	26300000	Exterior	26260869	26260873	Horn_type	rs401874488	<0.01
10	26200000	26300000	Exterior	26260869	26260873	Horn_circumference	rs401874488	Significant
10	29300000	29400000	Exterior	29304174	29304178	Horn_type	rs422288687	<0.05
10	29300000	29400000	Exterior	29344222	29344226	Horn_type	rs401128289	<0.01
10	29300000	29400000	Exterior	29353087	29353091	Horn_type	rs408317317	<0.05
10	30700000	30800000	Exterior	30743407	30743411	Horn_type	rs420518739	<0.05
7	3300000	3400000	Exterior	0	19759627	Teat_placement		Significant
15	1500000	1600000	Exterior	0	11962032	udder_shape		Significant
23	18400000	18500000	Exterior	1782996	22510324	Rear_leg_set		Significant
23	18400000	18500000	Exterior	1782996	22510324	Foot_angle		Significant
2	59900000	60000000	Health	58061692	129710610	Trichostrongylus_adult_and_larva_count
2	93300000	93400000	Health	90291856	112094614	Somatic_cell_score
2	115100000	115200000	Health	112094614	122285034	Nematodirus_FEC		3.06
2	135500000	135600000	Health	135590629	135590633	Fecal_egg_count	rs400833119
2	224200000	224300000	Health	208469124	234300653	Worm_count
2	224200000	224300000	Health	208469124	234300653	Change_in_hematocrit		Significant
2	224200000	224300000	Health	208469124	234300653	Haemonchus_contortus_FEC
3	9200000	9300000	Health	0	37096100	Haemonchus_contortus_FEC
3	24000000	24100000	Health	23147966	51192618	Trichostrongylus_colubriformis_FEC
3	107900000	1.08e+08	Health	104685194	110991531	facial_eczema_susceptibility		36.8
3	116800000	116900000	Health	110991531	133100806	Trichostrongylus_colubriformis_FEC		3.9
3	128300000	128400000	Health	126646085	153577854	Change_in_eosinophil_number		Significant
3	158900000	1.59e+08	Health	155061698	167006642	Strongyle_FEC		2.59
3	177200000	177300000	Health	176280667	192009413	Hematocrit		Significant
5	26200000	26300000	Health	21729728	38706078	Inherited_Ovine_Arthrogryposis		21.97
5	26200000	26300000	Health	25766841	26751437	Blood_albumin_level
10	26200000	26300000	Health	17686293	80580476	Fecal_egg_count		0.018
10	26200000	26300000	Health	22345121	35372586	Somatic_cell_score
1	180300000	180400000	Health	171198636	217812126	Salmonella_abortusovis_susceptibility
1	212500000	212600000	Health	198827722	217727374	Fecal_egg_count
1	212500000	212600000	Health	210862478	273917817	Trichostrongylus_colubriformis_FEC		2.8
1	218400000	218500000	Health	218464714	218634218	cholesterol_level_(total)
4	15900000	1.6e+07	Health	9198329	30580410	Haemonchus_contortus_FEC
4	38100000	38200000	Health	38135414	38135418	Nematodirus_FEC	rs409420664
6	24200000	24300000	Health	22323915	66220100	facial_eczema_susceptibility		<0.05
6	37700000	37800000	Health	33824115	60808242	Fecal_egg_count
6	66900000	6.7e+07	Health	66220100	75615688	Fecal_egg_count
6	108400000	108500000	Health	89220498	109740462	Trichostrongylus_colubriformis_FEC		2.8
7	49500000	49600000	Health	45319008	54288395	Haemonchus_contortus_FEC
8	1300000	1400000	Health	0	90695059	Trichostrongylus_adult_and_larva_count
8	63300000	63400000	Health	61882700	90695059	Fecal_egg_count
9	7900000	8000000	Health	7016789	17989854	Fecal_egg_count
9	30600000	30700000	Health	23140477	35830416	Salmonella_abortusovis_susceptibility
11	5800000	5900000	Health	340774	54864646	Trichostrongylus_adult_and_larva_count
12	63500000	63600000	Health	63488324	76052172	Trichostrongylus_colubriformis_FEC		2.7
13	22100000	22200000	Health	16188450	42089970	Salmonella_abortusovis_susceptibility
13	68900000	6.9e+07	Health	63588231	81978310	Fecal_egg_count
14	31700000	31800000	Health	0	63830404	Nematodirus_FEC		3.54
14	31700000	31800000	Health	18463340	49059732	Nematodirus_FEC		5.26
15	42300000	42400000	Health	30395329	45364212	facial_eczema_susceptibility		4.1
17	20400000	20500000	Health	3725535	27468870	Fecal_egg_count
18	2700000	2800000	Health	0	11980273	Hematocrit		Significant
18	21900000	2.2e+07	Health	19340352	30622224	Salmonella_abortusovis_susceptibility
18	31500000	31600000	Health	23262145	32233920	Worm_count
18	42100000	42200000	Health	41366864	49640236	Haemonchus_contortus_FEC
20	25200000	25300000	Health	14343840	33810480	Salmonella_abortusovis_susceptibility
20	25200000	25300000	Health	15726996	28533996	Immunoglobulin_A_level		Significant
20	25200000	25300000	Health	23052600	33810480	Salmonella_abortusovis_susceptibility
22	14900000	1.5e+07	Health	4721470	26060065	Somatic_cell_score
22	32600000	32700000	Health	18395340	35380370	Trichostrongylus_colubriformis_FEC
22	37600000	37700000	Health	35380370	50832456	scrapie_susceptibility
22	38800000	38900000	Health	38836169	38836173	Maedi-Visna_virus_susceptibility	rs411162381	Significant
23	18400000	18500000	Health	5646154	22956073	Immunoglobulin_E_level		5.5
23	18400000	18500000	Health	16269838	31722470	Immunoglobulin_G_level
23	18400000	18500000	Health	17458502	22510324	Fecal_egg_count
23	35600000	35700000	Health	33208300	35734211	Worm_count
26	16300000	16400000	Health	12770764	24177660	Change_in_hematocrit		Significant
26	16300000	16400000	Health	12770764	24177660	Worm_count
26	16300000	16400000	Health	12770764	24177660	Eggs_per_worm		Significant
2	2800000	3000000	Meat_and_Carcass	0	197488750	Meat_arachidonic_acid_content
2	26000000	26100000	Meat_and_Carcass	4739730	232246770	Meat_eicosapentaenoic_acid_content		1.34
2	26000000	26100000	Meat_and_Carcass	4739730	229086950	Meat_docosapentaenoic_acid_content
2	26000000	26100000	Meat_and_Carcass	4739730	232246770	Meat_linolenic_acid_content
2	57800000	57900000	Meat_and_Carcass	53874931	247176919	Hot_carcass_weight		<0.05
2	78300000	78400000	Meat_and_Carcass	76625635	171420235	Ultimate_pH
2	78300000	78400000	Meat_and_Carcass	76625635	171420235	Meat_color_a*
2	87000000	87100000	Meat_and_Carcass	82155320	157201045	Meat_color_L*
2	87000000	87100000	Meat_and_Carcass	86895050	171420235	Meat_color_b*
2	87000000	87100000	Meat_and_Carcass	86895050	171420235	Meat_color_a*
2	105100000	105200000	Meat_and_Carcass	97164465	171420235	Shear_force
2	105100000	105200000	Meat_and_Carcass	97954420	171420235	Meat_color_L*
2	105100000	105200000	Meat_and_Carcass	104195064	112094614	Hindquarter_weight		Significant
2	115100000	115200000	Meat_and_Carcass	112094614	122285034	Foreleg_length
2	128700000	128800000	Meat_and_Carcass	128675769	128833760	Loin_yield
2	135500000	135600000	Meat_and_Carcass	135516780	135674771	Leg_muscle_weight		<0.05
2	135500000	135600000	Meat_and_Carcass	135516780	135674771	Subcutaneous_fat_thickness
3	63900000	6.4e+07	Meat_and_Carcass	58982799	175687129	internal_fat_amount		8.5
3	63900000	6.4e+07	Meat_and_Carcass	61579526	152094010	Meat_conjugated_linoleic_acid_content		28.6
3	97000000	97100000	Meat_and_Carcass	94817631	122862283	internal_fat_amount		2.1
5	21100000	21200000	Meat_and_Carcass	0	94388506	Meat_palmitoleic_acid_content		27.5
10	26200000	26300000	Meat_and_Carcass	5866672	66000069	Carcass_fat_percentage		10.52
10	26200000	26300000	Meat_and_Carcass	5866672	66000069	Carcass_bone_percentage		7.18
10	26200000	26300000	Meat_and_Carcass	5866672	66000069	fat_weight_in_carcass		Significant
10	26200000	26300000	Meat_and_Carcass	5866672	66000069	Lean_meat_yield_percentage		8.19
10	72600000	72700000	Meat_and_Carcass	71780467	76180471	Lean_meat_yield_percentage		1.8
10	72600000	72700000	Meat_and_Carcass	71780467	76180471	Carcass_fat_percentage		2.3
10	72600000	72700000	Meat_and_Carcass	71780467	76180471	fat_weight_in_carcass
1	11700000	11800000	Meat_and_Carcass	0	182555377	muscle_weight_in_carcass		9.59
1	11700000	11800000	Meat_and_Carcass	6356385	192725593	Lean_meat_yield_percentage		10.9
1	12800000	12900000	Meat_and_Carcass	12712770	261289799	Carcass_fat_percentage		9.12
1	33900000	3.4e+07	Meat_and_Carcass	32459939	43901432	muscle_weight_in_carcass		Significant
1	40300000	40400000	Meat_and_Carcass	37799302	234253975	Bone_weight_in_carcass		Significant
1	50400000	50500000	Meat_and_Carcass	42375900	242390148	Meat_docosapentaenoic_acid_content		32.7
1	50400000	50500000	Meat_and_Carcass	42375900	237305040	Meat_eicosapentaenoic_acid_content		26.6
1	50400000	50500000	Meat_and_Carcass	43901432	68479454	Carcass_bone_percentage		Significant
1	50400000	50500000	Meat_and_Carcass	47461008	242390148	Meat_polyunsaturated_fatty_acid_content		23.9
1	86300000	86400000	Meat_and_Carcass	81276976	143400045	Backfat_at_third_lumbar		Significant
1	86300000	86400000	Meat_and_Carcass	81276976	143400045	Muscle_depth_at_third_lumbar		Significant
1	142000000	142100000	Meat_and_Carcass	133992595	173910693	Bone_weight_in_carcass
1	142000000	142100000	Meat_and_Carcass	133992595	163655725	Carcass_bone_percentage		Significant
1	163800000	163900000	Meat_and_Carcass	163655725	193234104	muscle_weight_in_carcass		2.2
1	163800000	163900000	Meat_and_Carcass	163655725	193234104	Carcass_fat_percentage		1.8
1	180300000	180400000	Meat_and_Carcass	173910693	193234104	muscle_weight_in_carcass		Significant
1	180300000	180400000	Meat_and_Carcass	173910693	216117090	Lean_meat_yield_percentage		2.2
1	193700000	193800000	Meat_and_Carcass	192386586	210862478	Muscle_depth_at_third_lumbar		<0.01
1	218400000	218500000	Meat_and_Carcass	218464714	218634218	Carcass_length
1	218400000	218500000	Meat_and_Carcass	218464714	218634218	Hot_carcass_weight
1	218400000	218500000	Meat_and_Carcass	218464714	218634218	Abdominal_fat_weight
6	21900000	2.2e+07	Meat_and_Carcass	0	106358050	fat_weight_in_carcass		Significant
6	21900000	2.2e+07	Meat_and_Carcass	0	81102711	muscle_weight_in_carcass		9.36
6	21900000	2.2e+07	Meat_and_Carcass	0	106358050	Carcass_fat_percentage		7.88
6	21900000	2.2e+07	Meat_and_Carcass	0	98616086	Lean_meat_yield_percentage		9.62
6	21900000	2.2e+07	Meat_and_Carcass	1954282	33824115	fat_weight_in_carcass
6	21900000	2.2e+07	Meat_and_Carcass	1954282	33824115	Lean_meat_yield_percentage		2.4
6	21900000	2.2e+07	Meat_and_Carcass	15032940	60282089	Hot_carcass_weight		<0.05
6	37700000	37800000	Meat_and_Carcass	33824115	57200336	Hot_carcass_weight		Significant
7	3300000	3400000	Meat_and_Carcass	0	39182059	Longissimus_muscle_area		3.4
7	49500000	49600000	Meat_and_Carcass	11194874	51793152	Longissimus_muscle_area		13.59
8	1300000	1400000	Meat_and_Carcass	0	80262998	internal_fat_amount		7.22
9	3300000	3400000	Meat_and_Carcass	2911221	87709872	Longissimus_muscle_area		6.66
9	3300000	3400000	Meat_and_Carcass	2911221	87709872	muscle_weight_in_carcass		8.5
9	20500000	20600000	Meat_and_Carcass	12316705	87709872	Hot_carcass_weight		<0.05
9	30600000	30700000	Meat_and_Carcass	29933326	44788020	Longissimus_muscle_area		Significant
9	67600000	67700000	Meat_and_Carcass	44788020	75019933	muscle_weight_in_carcass		1.7
11	5800000	5900000	Meat_and_Carcass	56795	36860409	internal_fat_amount		9.32
11	5800000	5900000	Meat_and_Carcass	4146086	36860409	Hot_carcass_weight		<0.05
12	13400000	13500000	Meat_and_Carcass	0	55979751	Lean_meat_yield_percentage		6.64
12	13400000	13500000	Meat_and_Carcass	0	58581732	Carcass_fat_percentage		6.94
13	22100000	22200000	Meat_and_Carcass	323769	63134955	muscle_weight_in_carcass		6.61
14	31700000	31800000	Meat_and_Carcass	0	50062027	Bone_weight_in_carcass		Significant
15	72200000	72300000	Meat_and_Carcass	68569248	80596647	Hind_leg_length
16	14700000	14800000	Meat_and_Carcass	0	68163455	Lean_meat_yield_percentage		7.69
16	14700000	14800000	Meat_and_Carcass	1693502	75530189	Dressing_percentage		6.81
16	14700000	14800000	Meat_and_Carcass	7620759	68078780	Subcutaneous_fat_thickness		8.58
16	14700000	14800000	Meat_and_Carcass	7620759	63082949	Subcutaneous_fat_area		<0.01
16	36600000	36700000	Meat_and_Carcass	29043559	41067423	Subcutaneous_fat_area		Significant
18	21900000	2.2e+07	Meat_and_Carcass	12356336	56409360	Meat_gadoleic_acid_content
18	21900000	2.2e+07	Meat_and_Carcass	13430800	57483824	Meat_docosahexaenoic_acid_content
18	33700000	33800000	Meat_and_Carcass	32233920	41366864	Carcass_fat_percentage		Significant
19	22400000	22500000	Meat_and_Carcass	0	59116894	Dressing_percentage		5.57
20	25200000	25300000	Meat_and_Carcass	15726996	29046276	Metacarpal_length		Suggestive
22	37600000	37700000	Meat_and_Carcass	36519601	41316391	Muscle_density
22	37600000	37700000	Meat_and_Carcass	36519601	41316391	Carcass_bone_percentage
23	18400000	18500000	Meat_and_Carcass	0	50592511	Lean_meat_yield_percentage
23	18400000	18500000	Meat_and_Carcass	0	27933604	muscle_weight_in_carcass		9.4
23	18400000	18500000	Meat_and_Carcass	0	50592511	Carcass_fat_percentage		6.22
23	18400000	18500000	Meat_and_Carcass	0	50592511	fat_weight_in_carcass		Significant
23	18400000	18500000	Meat_and_Carcass	0	50592511	Hot_carcass_weight		<0.05
23	18400000	18500000	Meat_and_Carcass	1782996	33208300	Lean_meat_yield_percentage		1.7
23	18400000	18500000	Meat_and_Carcass	1782996	33208300	fat_weight_in_carcass
25	38700000	38800000	Meat_and_Carcass	38710380	38710384	Tail_fat_deposition	rs423570051,rs414718545,rs410358607
26	16300000	16400000	Meat_and_Carcass	0	31554946	muscle_weight_in_carcass		7.67
2	26000000	26100000	Milk	11375352	248993816	Milk_fat_percentage
2	128700000	128800000	Milk	118730236	194802903	milk_lactose_yield
2	143200000	143300000	Milk	135635273	195671853	Milk_Yield
3	50100000	50200000	Milk	49263620	58982799	Milk_fat_persistency		2.8
3	53900000	5.4e+07	Milk	51786155	82501726	Milk_fat_percentage
3	63900000	6.4e+07	Milk	54531267	83837186	Milk_Yield
3	63900000	6.4e+07	Milk	55940918	79088885	milk_lactose_yield
3	63900000	6.4e+07	Milk	55940918	71595473	Milk_protein_yield
3	63900000	6.4e+07	Milk	60021489	70927743	Milk_fat_yield
3	135300000	135400000	Milk	133100806	140445834	Milk_protein_percentage
3	146800000	146900000	Milk	139629720	151426280	Milk_protein_percentage
1	12800000	12900000	Milk	12823386	12823390	Milk_fat_yield_{180d}	rs415682316
1	86300000	86400000	Milk	81276976	86362084	Milk_Yield		-
1	96500000	96600000	Milk	96447548	105515991	Milk_fat_percentage
1	96500000	96600000	Milk	96447548	105515991	Milk_Yield		-
1	96500000	96600000	Milk	96447548	105515991	Milk_protein_percentage
1	163800000	163900000	Milk	163851185	163851189	Milk_fat_yield_{180d}	rs403948493
4	16100000	16200000	Milk	16106908	16106912	Milk_fat_yield_{180d}	rs159754185
4	90400000	90500000	Milk	90479988	90479992	Milk_Yield_{180d}	rs417538180
6	28100000	28200000	Milk	28123408	28123412	Milk_fat_yield_{180d}	rs409230879
6	55500000	55600000	Milk	55587506	55587510	Milk_fat_yield_{180d}	rs417431015
6	82400000	82500000	Milk	74037229	102975639	Useful_yield_content
8	28400000	28500000	Milk	21715718	60818204	Milk_fat_percentage
9	7900000	8000000	Milk	7166083	31799494	Useful_yield_content		Suggestive
9	78600000	78700000	Milk	75019933	94726662	Milk_fat_yield
11	5800000	5900000	Milk	0	13403785	milk_conjugated_linoleic_acid_content
12	24200000	24300000	Milk	17619125	40293526	Milk_Yield
18	21900000	2.2e+07	Milk	11980273	30084992	Milk_Yield
19	25700000	25800000	Milk	25753081	25753085	Milk_fat_yield_{180d}	rs418877029
20	11300000	11400000	Milk	0	35603460	Milk_Yield
20	11300000	11400000	Milk	10860336	27611892	Milk_Yield
20	11300000	11400000	Milk	11218932	26023824	Milk_protein_yield
20	11300000	11400000	Milk	11218932	25204176	milk_lactose_yield
20	25200000	25300000	Milk	12038580	25614000	Milk_fat_yield
23	59400000	59500000	Milk	39225912	62330568	Milk_fat_yield
23	59400000	59500000	Milk	39225912	62330568	Milk_Yield
2	35900000	3.6e+07	Production	31756191	246228973	Body_weight		Significant
2	78300000	78400000	Production	76862621	80970387	Body_weight		Significant
2	128700000	128800000	Production	128675769	128833760	Body_weight_(weaning)		0.022
2	128700000	128800000	Production	128675769	128833760	Body_weight		Significant
2	224200000	224300000	Production	210049034	248993816	bone_density
2	224200000	224300000	Production	210049034	234300653	Body_weight
3	135300000	135400000	Production	131913731	145045751	Body_weight
3	135300000	135400000	Production	133100806	159809998	Body_weight		Significant
3	158900000	1.59e+08	Production	158959516	158959520	Body_weight	rs407025577
5	21100000	21200000	Production	0	86918912	Body_weight
5	89600000	89700000	Production	86511479	107901680	Body_weight		<0.01
5	89600000	89700000	Production	86511479	96901005	Age_at_maximum_daily_gain		Significant
1	96500000	96600000	Production	90769177	143400045	Body_weight
1	130000000	130100000	Production	121703584	133992595	bone_density
4	15900000	1.6e+07	Production	9198329	42280040	Body_weight		<0.05
6	21900000	2.2e+07	Production	2630764	90723792	Body_weight		Significant
6	21900000	2.2e+07	Production	21993191	22143520	Average_daily_gain		-
6	37700000	37800000	Production	33824115	57200336	Body_weight		-
6	40700000	40800000	Production	40744183	40744187	Average_daily_gain	rs428417571
6	40700000	40800000	Production	40744183	40744187	Kleiber_ratio	rs428417571	1.11E-5
11	5800000	5900000	Production	2101440	36860409	Body_weight		Significant
14	31700000	31800000	Production	1635324	44523025	Total_bone		7.25
16	14700000	14800000	Production	0	50805060	Body_weight		Significant
16	14700000	14800000	Production	11177113	29043559	Body_weight		-
17	20400000	20500000	Production	20425354	20425358	Body_weight	rs414335128
18	42100000	42200000	Production	41366864	47652478	Average_daily_gain
23	18400000	18500000	Production	0	50592511	Body_weight		Significant
26	16300000	16400000	Production	12770764	24177660	Average_daily_gain
2	87000000	87100000	Reproduction	87026099	87026103	Total_lambs_born	rs402026120	Significant
3	177200000	177300000	Reproduction	177245165	197054483	Reproductive_seasonality		Significant
10	26200000	26300000	Reproduction	24156888	62117712	Testes_weight
1	163800000	163900000	Reproduction	163655725	193234104	Reproductive_seasonality		Significant
1	193700000	193800000	Reproduction	193234104	268493702	Reproductive_seasonality		Significant
17	20400000	20500000	Reproduction	16625895	27468870	Reproductive_seasonality		Significant
18	2700000	2800000	Reproduction	0	58021056	Testes_weight
19	22400000	22500000	Reproduction	0	23326751	Reproductive_seasonality		Significant
20	11300000	11400000	Reproduction	0	14343840	Testes_weight
20	11300000	11400000	Reproduction	0	26638560	Testes_weight
20	11300000	11400000	Reproduction	11305870	11305874	Total_lambs_born	rs428348241	Significant
25	27600000	27700000	Reproduction	0	50482012	Testes_weight
3	9200000	9300000	Wool	0	224283020	Staple_length		Significant
1	151500000	151600000	Wool	149247919	225100780	Fleece_yield		21.73
1	212500000	212600000	Wool	201709284	225270284	Fleece_yield		24.11
1	245900000	2.46e+08	Wool	235440500	248407525	Fiber_curvature		43.31
1	269300000	269400000	Wool	269361471	269361475	Greasy_fleece_weight	rs414744468	<0.05
4	3100000	3200000	Wool	0	119255533	Primary_fiber_diameter_coefficient_of_variance		Significant
6	21900000	2.2e+07	Wool	0	117031437	Mean_fiber_diameter		Significant
7	3300000	3400000	Wool	0	100079476	Primary_fiber_diameter_coefficient_of_variance		Significant
7	3300000	3400000	Wool	0	100079476	Staple_length		Significant
15	42300000	42400000	Wool	34644139	90859157	Staple_length
18	21900000	2.2e+07	Wool	11335595	110186283	Staple_length
25	27600000	27700000	Wool	0	45367387	Mean_fiber_diameter		Significant
25	27600000	27700000	Wool	0	45367387	Primary_fiber_diameter_coefficient_of_variance		Significant
25	27600000	27700000	Wool	0	45367387	Staple_length		Significant
