# Supplementary material for: Genetic diversity and selection signatures in sheep breeds
Source: J Appl Genet. 2025 Jan 30;66(3):675–87. doi: 10.1007/s13353-025-00941-z (PMC12367903; doi:10.1007/s13353-025-00941-z)
Supplement: Supplementary file 4 — Supplementary file4 (XLSX 80 KB) [file 13353_2025_941_MOESM4_ESM.xlsx]

## Sheet: iHS_BR
CHR	group	POSITION	END	iHS	N_SNPS	len	ID	count
2	4	116000000	116200000	2.398, 2.088	3, 2	200000	IHS_2_4	2
1	1	16800000	16900000	2299	2	100000	IHS_1_1	1
1	2	58900000	5.9e+07	2022	2	100000	IHS_1_2	1
1	3	132100000	132200000	2341	2	100000	IHS_1_3	1
1	4	139700000	139800000	2671	2	100000	IHS_1_4	1
1	5	148100000	148200000	2611	2	100000	IHS_1_5	1
1	6	151800000	151900000	2188	2	100000	IHS_1_6	1
1	7	2.1e+08	210100000	2309	2	100000	IHS_1_7	1
1	8	223700000	223800000	2053	2	100000	IHS_1_8	1
1	9	227700000	227800000	2814	2	100000	IHS_1_9	1
1	10	233600000	233700000	2863	2	100000	IHS_1_10	1
1	11	2.42e+08	242100000	2449	2	100000	IHS_1_11	1
1	12	243400000	243500000	2.14	2	100000	IHS_1_12	1
1	13	247900000	2.48e+08	2026	2	100000	IHS_1_13	1
1	14	256300000	256400000	1971	2	100000	IHS_1_14	1
1	15	257300000	257400000	1935	2	100000	IHS_1_15	1
1	16	262500000	262600000	2254	2	100000	IHS_1_16	1
2	1	1.2e+07	12100000	2158	3	100000	IHS_2_1	1
2	2	71900000	7.2e+07	1953	2	100000	IHS_2_2	1
2	3	78900000	7.9e+07	2331	2	100000	IHS_2_3	1
2	5	116800000	116900000	1912	3	100000	IHS_2_5	1
2	6	129100000	129200000	1987	2	100000	IHS_2_6	1
2	7	129900000	1.3e+08	3221	3	100000	IHS_2_7	1
2	8	130800000	130900000	1924	2	100000	IHS_2_8	1
2	9	1.36e+08	136100000	2452	2	100000	IHS_2_9	1
2	10	137700000	137800000	2027	2	100000	IHS_2_10	1
2	11	1.91e+08	191100000	1946	2	100000	IHS_2_11	1
2	12	217700000	217800000	2018	4	100000	IHS_2_12	1
2	13	218400000	218500000	2181	3	100000	IHS_2_13	1
2	14	223200000	223300000	2052	2	100000	IHS_2_14	1
3	1	19200000	19300000	2005	2	100000	IHS_3_1	1
3	2	77400000	77500000	2025	3	100000	IHS_3_2	1
3	3	122100000	122200000	2307	2	100000	IHS_3_3	1
3	4	132100000	132200000	3061	2	100000	IHS_3_4	1
3	5	139500000	139600000	2083	2	100000	IHS_3_5	1
3	6	140800000	140900000	2369	2	100000	IHS_3_6	1
3	7	149100000	149200000	2316	2	100000	IHS_3_7	1
4	1	10700000	10800000	1936	3	100000	IHS_4_1	1
4	2	28100000	28200000	2598	2	100000	IHS_4_2	1
4	3	43600000	43700000	2192	2	100000	IHS_4_3	1
4	4	63400000	63500000	2244	2	100000	IHS_4_4	1
4	5	96900000	9.7e+07	2068	2	100000	IHS_4_5	1
5	1	22200000	22300000	2002	3	100000	IHS_5_1	1
5	2	41100000	41200000	2104	2	100000	IHS_5_2	1
5	3	67600000	67700000	1928	2	100000	IHS_5_3	1
5	4	83600000	83700000	2189	2	100000	IHS_5_4	1
5	5	88100000	88200000	2109	3	100000	IHS_5_5	1
6	1	43200000	43300000	2034	2	100000	IHS_6_1	1
7	1	9100000	9200000	2305	2	100000	IHS_7_1	1
8	1	64200000	64300000	2147	3	100000	IHS_8_1	1
9	1	7900000	8000000	2.16	2	100000	IHS_9_1	1
9	2	31900000	3.2e+07	2511	2	100000	IHS_9_2	1
9	3	45100000	45200000	1.93	2	100000	IHS_9_3	1
9	4	67600000	67700000	1949	2	100000	IHS_9_4	1
9	5	71300000	71400000	2353	3	100000	IHS_9_5	1
10	1	49100000	49200000	2129	2	100000	IHS_10_1	1
10	2	62400000	62500000	2028	2	100000	IHS_10_2	1
12	1	59300000	59400000	1916	2	100000	IHS_12_1	1
13	1	8400000	8500000	1914	3	100000	IHS_13_1	1
13	2	12500000	12600000	1951	2	100000	IHS_13_2	1
13	3	15400000	15500000	2002	2	100000	IHS_13_3	1
15	1	10100000	10200000	1938	2	100000	IHS_15_1	1
15	2	36700000	36800000	2458	2	100000	IHS_15_2	1
15	3	60500000	60600000	2018	2	100000	IHS_15_3	1
16	1	1.3e+07	13100000	1972	2	100000	IHS_16_1	1
16	2	3.3e+07	33100000	2054	2	100000	IHS_16_2	1
17	1	9900000	10000000	2268	3	100000	IHS_17_1	1
17	2	16400000	16500000	2082	2	100000	IHS_17_2	1
18	1	17500000	17600000	2003	2	100000	IHS_18_1	1
19	1	36200000	36300000	1975	2	100000	IHS_19_1	1
20	1	6300000	6400000	1979	3	100000	IHS_20_1	1
20	2	9400000	9500000	1935	2	100000	IHS_20_2	1
22	1	12800000	12900000	2.01	2	100000	IHS_22_1	1
23	1	12600000	12700000	2245	3	100000	IHS_23_1	1
25	1	12500000	12600000	1939	2	100000	IHS_25_1	1
25	2	17800000	17900000	2199	2	100000	IHS_25_2	1
26	1	32900000	3.3e+07	2841	2	100000	IHS_26_1	1
					173

## Sheet: Tajima_BR
CHR	group	START	END	TajimaD	N_SNPS	len	ID	count
2	17	129400000	129700000	-0.402, -0.576, -0.162	2, 3, 2	300000	taj_2_17	3
2	19	131500000	131700000	-0.539, -0.011	3, 2	200000	taj_2_19	2
1	1	15300000	15400000	-0.071	2	100000	taj_1_1	1
1	2	46300000	46400000	-0.535	2	100000	taj_1_2	1
1	3	59800000	59900000	-0.075	2	100000	taj_1_3	1
1	4	61200000	61300000	-0.376	2	100000	taj_1_4	1
1	5	71100000	71200000	-0.112	2	100000	taj_1_5	1
1	6	72300000	72400000	-0.169	2	100000	taj_1_6	1
1	7	89200000	89300000	-0.27	2	100000	taj_1_7	1
1	8	141100000	141200000	-0.385	2	100000	taj_1_8	1
1	9	176400000	176500000	-0.083	2	100000	taj_1_9	1
1	10	194600000	194700000	-0.555	2	100000	taj_1_10	1
1	11	204900000	2.05e+08	-0.353	2	100000	taj_1_11	1
1	12	278500000	278600000	-0.225	2	100000	taj_1_12	1
2	1	9500000	9600000	-0.297	2	100000	taj_2_1	1
2	2	19400000	19500000	-0.186	3	100000	taj_2_2	1
2	3	21100000	21200000	-0.243	2	100000	taj_2_3	1
2	4	22100000	22200000	-0.065	2	100000	taj_2_4	1
2	5	27800000	27900000	-0.199	2	100000	taj_2_5	1
2	6	91300000	91400000	-0.021	2	100000	taj_2_6	1
2	7	115000000	115100000	-0.482	2	100000	taj_2_7	1
2	8	116400000	116500000	-0.454	3	100000	taj_2_8	1
2	9	116600000	116700000	-0.153	3	100000	taj_2_9	1
2	10	116900000	1.17e+08	-0.168	2	100000	taj_2_10	1
2	11	117600000	117700000	-0.59	2	100000	taj_2_11	1
2	12	119500000	119600000	-0.203	2	100000	taj_2_12	1
2	13	122400000	122500000	-0.171	2	100000	taj_2_13	1
2	14	123300000	123400000	-0.66	2	100000	taj_2_14	1
2	15	125900000	1.26e+08	-0.301	2	100000	taj_2_15	1
2	16	129200000	129300000	-0.085	2	100000	taj_2_16	1
2	18	131200000	131300000	-0.586	2	100000	taj_2_18	1
2	20	140700000	140800000	-0.129	2	100000	taj_2_20	1
2	21	141100000	141200000	-0.199	2	100000	taj_2_21	1
2	22	173000000	173100000	-0.286	2	100000	taj_2_22	1
2	23	205900000	2.06e+08	-0.014	2	100000	taj_2_23	1
2	24	213500000	213600000	-0.241	2	100000	taj_2_24	1
2	25	222300000	222400000	-0.515	2	100000	taj_2_25	1
2	26	244400000	244500000	-0.038	2	100000	taj_2_26	1
2	27	247200000	247300000	-0.109	2	100000	taj_2_27	1
2	28	253400000	253500000	-0.648	2	100000	taj_2_28	1
2	29	256500000	256600000	-0.583	2	100000	taj_2_29	1
3	1	25700000	25800000	-0.045	2	100000	taj_3_1	1
3	2	34400000	34500000	-0.468	2	100000	taj_3_2	1
3	3	46300000	46400000	-0.115	2	100000	taj_3_3	1
3	4	47300000	47400000	-0.289	2	100000	taj_3_4	1
3	5	77400000	77500000	-0.25	3	100000	taj_3_5	1
3	6	87400000	87500000	-0.195	2	100000	taj_3_6	1
3	7	90400000	90500000	-0.274	2	100000	taj_3_7	1
3	8	108600000	108700000	-0.082	2	100000	taj_3_8	1
3	9	114000000	114100000	-0.227	2	100000	taj_3_9	1
3	10	124300000	124400000	-0.045	2	100000	taj_3_10	1
3	11	198500000	198600000	-0.771	2	100000	taj_3_11	1
3	12	205300000	205400000	-0.043	2	100000	taj_3_12	1
3	13	227100000	227200000	-0.536	2	100000	taj_3_13	1
3	14	233000000	233100000	-0.328	2	100000	taj_3_14	1
4	1	900000	1000000	-0.764	2	100000	taj_4_1	1
4	2	2400000	2500000	-0.218	2	100000	taj_4_2	1
4	3	22200000	22300000	-0.039	2	100000	taj_4_3	1
4	4	29200000	29300000	-0.351	3	100000	taj_4_4	1
4	5	39800000	39900000	-0.097	2	100000	taj_4_5	1
4	6	41100000	41200000	-0.389	2	100000	taj_4_6	1
4	7	88400000	88500000	-0.112	2	100000	taj_4_7	1
5	1	2400000	2500000	-0.161	2	100000	taj_5_1	1
5	2	2600000	2700000	-0.092	2	100000	taj_5_2	1
5	3	13500000	13600000	-0.689	2	100000	taj_5_3	1
5	4	56800000	56900000	-0.601	2	100000	taj_5_4	1
5	5	57700000	57800000	-0.525	2	100000	taj_5_5	1
5	6	64600000	64700000	-0.04	2	100000	taj_5_6	1
5	7	71600000	71700000	-0.317	2	100000	taj_5_7	1
5	8	74700000	74800000	-0.52	2	100000	taj_5_8	1
5	9	90000000	90100000	-0.094	2	100000	taj_5_9	1
6	1	92900000	9.3e+07	-0.168	2	100000	taj_6_1	1
7	1	12600000	12700000	-0.274	3	100000	taj_7_1	1
7	2	20800000	20900000	-0.275	2	100000	taj_7_2	1
7	3	48000000	48100000	-0.252	2	100000	taj_7_3	1
7	4	76400000	76500000	-0.406	2	100000	taj_7_4	1
7	5	96000000	96100000	-0.666	2	100000	taj_7_5	1
8	1	4000000	4100000	-0.313	2	100000	taj_8_1	1
8	2	37100000	37200000	-0.494	2	100000	taj_8_2	1
8	3	68400000	68500000	-0.25	2	100000	taj_8_3	1
8	4	68900000	6.9e+07	-0.569	2	100000	taj_8_4	1
8	5	73200000	73300000	-0.163	2	100000	taj_8_5	1
8	6	77600000	77700000	-0.208	3	100000	taj_8_6	1
8	7	84700000	84800000	-0.197	2	100000	taj_8_7	1
8	8	86400000	86500000	-0.269	4	100000	taj_8_8	1
8	9	86600000	86700000	-0.119	2	100000	taj_8_9	1
9	1	60400000	60500000	-0.522	2	100000	taj_9_1	1
9	2	75000000	75100000	-0.216	3	100000	taj_9_2	1
9	3	78600000	78700000	-0.068	3	100000	taj_9_3	1
10	1	6700000	6800000	-0.315	2	100000	taj_10_1	1
10	2	7400000	7500000	-0.692	2	100000	taj_10_2	1
10	3	32300000	32400000	-0.275	2	100000	taj_10_3	1
10	4	43100000	43200000	-0.011	3	100000	taj_10_4	1
10	5	46700000	46800000	-0.134	3	100000	taj_10_5	1
10	6	52700000	52800000	-0.253	2	100000	taj_10_6	1
10	7	57600000	57700000	-0.405	2	100000	taj_10_7	1
10	8	68600000	68700000	-0.281	2	100000	taj_10_8	1
11	1	27400000	27500000	-0.107	2	100000	taj_11_1	1
12	1	35500000	35600000	-0.239	2	100000	taj_12_1	1
12	2	41700000	41800000	-0.137	2	100000	taj_12_2	1
12	3	71300000	71400000	-0.096	3	100000	taj_12_3	1
12	4	81700000	81800000	-0.439	2	100000	taj_12_4	1
13	1	9200000	9300000	-0.025	2	100000	taj_13_1	1
13	2	43400000	43500000	-0.646	2	100000	taj_13_2	1
13	3	49200000	49300000	-0.777	2	100000	taj_13_3	1
13	4	53500000	53600000	-0.137	2	100000	taj_13_4	1
13	5	87400000	87500000	-0.184	2	100000	taj_13_5	1
14	1	48700000	48800000	-0.248	2	100000	taj_14_1	1
15	1	1500000	1600000	-0.373	2	100000	taj_15_1	1
15	2	26600000	26700000	-0.066	2	100000	taj_15_2	1
15	3	72200000	72300000	-0.292	2	100000	taj_15_3	1
16	1	2300000	2400000	-0.146	2	100000	taj_16_1	1
16	2	36600000	36700000	-0.48	2	100000	taj_16_2	1
16	3	54000000	54100000	-0.123	2	100000	taj_16_3	1
16	4	63500000	63600000	-0.334	2	100000	taj_16_4	1
16	5	66700000	66800000	-0.233	2	100000	taj_16_5	1
16	6	74300000	74400000	-0.264	2	100000	taj_16_6	1
17	1	8300000	8400000	-0.587	2	100000	taj_17_1	1
17	2	16100000	16200000	-0.581	2	100000	taj_17_2	1
17	3	17100000	17200000	-0.16	2	100000	taj_17_3	1
18	1	3200000	3300000	-0.427	2	100000	taj_18_1	1
18	2	42200000	42300000	-0.379	2	100000	taj_18_2	1
18	3	46300000	46400000	-0.456	2	100000	taj_18_3	1
18	4	59500000	59600000	-0.027	2	100000	taj_18_4	1
19	1	8000000	8100000	-0.4	2	100000	taj_19_1	1
19	2	46100000	46200000	-0.181	3	100000	taj_19_2	1
19	3	47300000	47400000	-0.491	2	100000	taj_19_3	1
20	1	24400000	24500000	-0.203	2	100000	taj_20_1	1
21	1	26600000	26700000	-0.03	2	100000	taj_21_1	1
21	2	35200000	35300000	-0.339	2	100000	taj_21_2	1
22	1	13400000	13500000	-0.429	2	100000	taj_22_1	1
22	2	29700000	29800000	-0.121	2	100000	taj_22_2	1
23	1	66600000	66700000	-0.09	2	100000	taj_23_1	1
24	1	6500000	6600000	-0.07	2	100000	taj_24_1	1
25	1	14300000	14400000	-0.431	2	100000	taj_25_1	1
25	2	20700000	20800000	-0.195	2	100000	taj_25_2	1
25	3	30000000	30100000	-0.498	3	100000	taj_25_3	1
25	4	30600000	30700000	-0.742	2	100000	taj_25_4	1
26	1	13200000	13300000	-0.509	2	100000	taj_26_1	1
26	2	38600000	38700000	-0.065	2	100000	taj_26_2	1
					304

## Sheet: iHS_CL
CHR	group	POSITION	END	iHS	N_SNPS	len	ID	count
1	20	235600000	235800000	2.164, 2.194	2, 2	200000	IHS_1_20	2
2	16	241200000	241400000	2.117, 2.244	2, 3	200000	IHS_2_16	2
3	1	1.04e+08	104200000	2.196, 2.087	3, 2	200000	IHS_3_1	2
1	1	56300000	56400000	2164	3	100000	IHS_1_1	1
1	2	83800000	83900000	2201	2	100000	IHS_1_2	1
1	3	102100000	102200000	2218	2	100000	IHS_1_3	1
1	4	103400000	103500000	2709	2	100000	IHS_1_4	1
1	5	112500000	112600000	2313	2	100000	IHS_1_5	1
1	6	133200000	133300000	2457	2	100000	IHS_1_6	1
1	7	1.34e+08	134100000	2171	3	100000	IHS_1_7	1
1	8	134200000	134300000	2257	2	100000	IHS_1_8	1
1	9	134600000	134700000	2269	3	100000	IHS_1_9	1
1	10	136900000	1.37e+08	2.47	3	100000	IHS_1_10	1
1	11	140900000	1.41e+08	2369	2	100000	IHS_1_11	1
1	12	141800000	141900000	2.14	3	100000	IHS_1_12	1
1	13	142600000	142700000	2376	2	100000	IHS_1_13	1
1	14	148100000	148200000	3237	2	100000	IHS_1_14	1
1	15	167400000	167500000	2134	3	100000	IHS_1_15	1
1	16	169500000	169600000	2256	2	100000	IHS_1_16	1
1	17	193900000	1.94e+08	2105	2	100000	IHS_1_17	1
1	18	213200000	213300000	2914	2	100000	IHS_1_18	1
1	19	222400000	222500000	2758	2	100000	IHS_1_19	1
1	21	236100000	236200000	2411	2	100000	IHS_1_21	1
1	22	243400000	243500000	2.12	2	100000	IHS_1_22	1
1	23	255700000	255800000	2255	2	100000	IHS_1_23	1
1	24	257300000	257400000	2086	2	100000	IHS_1_24	1
1	25	261300000	261400000	2705	2	100000	IHS_1_25	1
1	26	261500000	261600000	2468	2	100000	IHS_1_26	1
1	27	265700000	265800000	2121	3	100000	IHS_1_27	1
1	28	287600000	287700000	2212	2	100000	IHS_1_28	1
2	1	67200000	67300000	2238	2	100000	IHS_2_1	1
2	2	99400000	99500000	2059	2	100000	IHS_2_2	1
2	3	125600000	125700000	2956	2	100000	IHS_2_3	1
2	4	129600000	129700000	2794	2	100000	IHS_2_4	1
2	5	132500000	132600000	2.46	3	100000	IHS_2_5	1
2	6	136800000	136900000	2158	2	100000	IHS_2_6	1
2	7	164200000	164300000	2.13	2	100000	IHS_2_7	1
2	8	171800000	171900000	2219	2	100000	IHS_2_8	1
2	9	174900000	1.75e+08	2174	4	100000	IHS_2_9	1
2	10	207600000	207700000	2673	2	100000	IHS_2_10	1
2	11	212700000	212800000	2077	3	100000	IHS_2_11	1
2	12	217200000	217300000	2191	3	100000	IHS_2_12	1
2	13	2.22e+08	222100000	2191	2	100000	IHS_2_13	1
2	14	222900000	2.23e+08	2528	2	100000	IHS_2_14	1
2	15	235300000	235400000	2478	2	100000	IHS_2_15	1
2	17	242100000	242200000	2134	2	100000	IHS_2_17	1
3	2	109400000	109500000	2072	3	100000	IHS_3_2	1
3	3	126100000	126200000	3232	2	100000	IHS_3_3	1
3	4	127100000	127200000	2398	3	100000	IHS_3_4	1
3	5	130900000	1.31e+08	2781	2	100000	IHS_3_5	1
3	6	136800000	136900000	2253	2	100000	IHS_3_6	1
3	7	169900000	1.7e+08	2066	2	100000	IHS_3_7	1
3	8	212300000	212400000	2383	3	100000	IHS_3_8	1
3	9	220600000	220700000	2354	3	100000	IHS_3_9	1
4	1	85800000	85900000	2099	2	100000	IHS_4_1	1
4	2	90700000	90800000	2173	2	100000	IHS_4_2	1
4	3	1.06e+08	106100000	2106	3	100000	IHS_4_3	1
4	4	107800000	107900000	2675	2	100000	IHS_4_4	1
5	1	36900000	3.7e+07	2062	2	100000	IHS_5_1	1
5	2	60000000	60100000	2184	2	100000	IHS_5_2	1
5	3	77500000	77600000	2227	2	100000	IHS_5_3	1
5	4	106700000	106800000	2834	2	100000	IHS_5_4	1
5	5	111300000	111400000	2.05	2	100000	IHS_5_5	1
6	1	84400000	84500000	2065	2	100000	IHS_6_1	1
6	2	91400000	91500000	2351	2	100000	IHS_6_2	1
6	3	106100000	106200000	2248	3	100000	IHS_6_3	1
6	4	107300000	107400000	2805	2	100000	IHS_6_4	1
6	5	111500000	111600000	3224	2	100000	IHS_6_5	1
7	1	97700000	97800000	2389	2	100000	IHS_7_1	1
7	2	98100000	98200000	2189	2	100000	IHS_7_2	1
7	3	99700000	99800000	2139	3	100000	IHS_7_3	1
7	4	100000000	100100000	2062	2	100000	IHS_7_4	1
8	1	83200000	83300000	2091	2	100000	IHS_8_1	1
8	2	84700000	84800000	2078	2	100000	IHS_8_2	1
9	1	91100000	91200000	2086	2	100000	IHS_9_1	1
10	1	5.6e+07	56100000	2.34	2	100000	IHS_10_1	1
10	2	69700000	69800000	2361	2	100000	IHS_10_2	1
10	3	7.1e+07	71100000	2893	2	100000	IHS_10_3	1
13	1	30900000	3.1e+07	2132	2	100000	IHS_13_1	1
15	1	73500000	73600000	2286	3	100000	IHS_15_1	1
15	2	77400000	77500000	2058	2	100000	IHS_15_2	1
16	1	48300000	48400000	2183	2	100000	IHS_16_1	1
18	1	36200000	36300000	2075	3	100000	IHS_18_1	1
23	1	54600000	54700000	2081	2	100000	IHS_23_1	1
					197

## Sheet: Tajima_CL
CHR	group	START	END	TajimaD	N_SNPS	len	ID	count
1	2	142200000	142400000	-0.494, -0.55	2, 2	200000	taj_1_2	2
8	4	33600000	33800000	-0.093, -0.278	2, 2	200000	taj_8_4	2
1	1	38700000	38800000	-0.098	2	100000	taj_1_1	1
1	3	151500000	151600000	-0.016	2	100000	taj_1_3	1
1	4	166400000	166500000	-0.161	2	100000	taj_1_4	1
1	5	185400000	185500000	-0.584	2	100000	taj_1_5	1
1	6	194600000	194700000	-0.587	2	100000	taj_1_6	1
1	7	221500000	221600000	-0.376	2	100000	taj_1_7	1
1	8	256300000	256400000	-0.38	2	100000	taj_1_8	1
1	9	257200000	257300000	-0.316	3	100000	taj_1_9	1
1	10	259500000	259600000	-0.12	3	100000	taj_1_10	1
1	11	261100000	261200000	-0.574	2	100000	taj_1_11	1
1	12	261300000	261400000	-0.365	2	100000	taj_1_12	1
1	13	262300000	262400000	-0.289	2	100000	taj_1_13	1
1	14	269300000	269400000	-0.564	2	100000	taj_1_14	1
2	1	29700000	29800000	-0.282	2	100000	taj_2_1	1
2	2	67700000	67800000	-0.295	2	100000	taj_2_2	1
2	3	91800000	91900000	-0.072	2	100000	taj_2_3	1
2	4	99700000	99800000	-0.148	2	100000	taj_2_4	1
2	5	122300000	122400000	-0.476	2	100000	taj_2_5	1
2	6	134000000	134100000	-0.221	2	100000	taj_2_6	1
2	7	152900000	1.53e+08	-0.222	2	100000	taj_2_7	1
2	8	191000000	191100000	-0.436	2	100000	taj_2_8	1
2	9	193100000	193200000	-0.352	2	100000	taj_2_9	1
2	10	214700000	214800000	-0.13	2	100000	taj_2_10	1
2	11	220200000	220300000	-0.105	2	100000	taj_2_11	1
2	12	224300000	224400000	-0.576	2	100000	taj_2_12	1
2	13	238700000	238800000	-0.054	2	100000	taj_2_13	1
2	14	244400000	244500000	-0.317	2	100000	taj_2_14	1
3	1	19700000	19800000	-0.417	2	100000	taj_3_1	1
3	2	25300000	25400000	-0.467	2	100000	taj_3_2	1
3	3	45000000	45100000	-0.028	2	100000	taj_3_3	1
3	4	70000000	70100000	-0.087	2	100000	taj_3_4	1
3	5	88800000	88900000	-0.225	2	100000	taj_3_5	1
3	6	107500000	107600000	-0.376	2	100000	taj_3_6	1
3	7	118700000	118800000	-0.257	2	100000	taj_3_7	1
3	8	126900000	1.27e+08	-0.024	2	100000	taj_3_8	1
3	9	132800000	132900000	-0.046	2	100000	taj_3_9	1
3	10	146000000	146100000	-0.084	2	100000	taj_3_10	1
3	11	158900000	1.59e+08	-0.051	2	100000	taj_3_11	1
3	12	178600000	178700000	-0.092	2	100000	taj_3_12	1
3	13	195300000	195400000	-0.598	2	100000	taj_3_13	1
3	14	206300000	206400000	-0.625	2	100000	taj_3_14	1
3	15	224600000	224700000	-0.043	2	100000	taj_3_15	1
4	1	26400000	26500000	-0.104	2	100000	taj_4_1	1
4	2	41100000	41200000	-0.358	2	100000	taj_4_2	1
4	3	47300000	47400000	-0.185	3	100000	taj_4_3	1
4	4	47500000	47600000	-0.262	2	100000	taj_4_4	1
4	5	71400000	71500000	-0.201	2	100000	taj_4_5	1
4	6	106400000	106500000	-0.616	2	100000	taj_4_6	1
4	7	116700000	116800000	-0.188	2	100000	taj_4_7	1
5	1	46200000	46300000	-0.176	2	100000	taj_5_1	1
5	2	53600000	53700000	-0.392	2	100000	taj_5_2	1
5	3	68100000	68200000	-0.444	3	100000	taj_5_3	1
5	4	84400000	84500000	-0.162	2	100000	taj_5_4	1
6	1	44300000	44400000	-0.274	3	100000	taj_6_1	1
6	2	63400000	63500000	-0.212	2	100000	taj_6_2	1
6	3	111600000	111700000	-0.214	2	100000	taj_6_3	1
7	1	20800000	20900000	-0.628	2	100000	taj_7_1	1
7	2	56000000	56100000	-0.439	2	100000	taj_7_2	1
7	3	70000000	70100000	-0.011	2	100000	taj_7_3	1
8	1	2200000	2300000	-0.177	2	100000	taj_8_1	1
8	2	22500000	22600000	-0.014	2	100000	taj_8_2	1
8	3	28400000	28500000	-0.395	2	100000	taj_8_3	1
8	5	83600000	83700000	-0.617	2	100000	taj_8_5	1
8	6	90800000	90900000	-0.234	2	100000	taj_8_6	1
9	1	5200000	5300000	-0.326	2	100000	taj_9_1	1
9	2	7900000	8000000	-0.816	2	100000	taj_9_2	1
9	3	11000000	11100000	-0.026	2	100000	taj_9_3	1
9	4	12600000	12700000	-0.194	2	100000	taj_9_4	1
9	5	26900000	2.7e+07	-0.514	2	100000	taj_9_5	1
9	6	40400000	40500000	-0.192	2	100000	taj_9_6	1
9	7	72500000	72600000	-0.36	2	100000	taj_9_7	1
9	8	79900000	80000000	-0.263	2	100000	taj_9_8	1
10	1	3500000	3600000	-0.034	2	100000	taj_10_1	1
10	2	57600000	57700000	-0.432	2	100000	taj_10_2	1
11	1	13900000	1.4e+07	-0.16	2	100000	taj_11_1	1
11	2	29200000	29300000	-0.594	2	100000	taj_11_2	1
13	1	7700000	7800000	-0.175	3	100000	taj_13_1	1
13	2	46500000	46600000	-0.503	2	100000	taj_13_2	1
13	3	57400000	57500000	-0.261	3	100000	taj_13_3	1
13	4	69600000	69700000	-0.07	2	100000	taj_13_4	1
15	1	31900000	3.2e+07	-0.149	2	100000	taj_15_1	1
15	2	45800000	45900000	-0.035	2	100000	taj_15_2	1
15	3	49200000	49300000	-0.376	2	100000	taj_15_3	1
15	4	65300000	65400000	-0.097	3	100000	taj_15_4	1
16	1	33000000	33100000	-0.757	2	100000	taj_16_1	1
16	2	36600000	36700000	-0.735	2	100000	taj_16_2	1
16	3	42300000	42400000	-0.189	2	100000	taj_16_3	1
16	4	52000000	52100000	-0.702	2	100000	taj_16_4	1
16	5	56100000	56200000	-0.058	2	100000	taj_16_5	1
16	6	61200000	61300000	-0.181	2	100000	taj_16_6	1
16	7	71400000	71500000	-0.113	3	100000	taj_16_7	1
17	1	30300000	30400000	-0.196	2	100000	taj_17_1	1
17	2	67200000	67300000	-0.04	2	100000	taj_17_2	1
18	1	9900000	10000000	-0.455	2	100000	taj_18_1	1
19	1	1800000	1900000	-0.518	2	100000	taj_19_1	1
19	2	39100000	39200000	-0.258	2	100000	taj_19_2	1
19	3	45000000	45100000	-0.506	2	100000	taj_19_3	1
21	1	6500000	6600000	-0.212	2	100000	taj_21_1	1
21	2	26600000	26700000	-0.523	2	100000	taj_21_2	1
22	1	4400000	4500000	-0.187	3	100000	taj_22_1	1
23	1	16900000	1.7e+07	-0.099	2	100000	taj_23_1	1
23	2	23800000	23900000	-0.076	2	100000	taj_23_2	1
23	3	36800000	36900000	-0.027	3	100000	taj_23_3	1
24	1	18800000	18900000	-0.009	2	100000	taj_24_1	1
25	1	14100000	14200000	-0.346	2	100000	taj_25_1	1
25	2	15500000	15600000	-0.135	2	100000	taj_25_2	1
25	3	31000000	31100000	-0.178	2	100000	taj_25_3	1
26	1	11500000	11600000	-0.291	2	100000	taj_26_1	1
					235

## Sheet: iHS_SU
CHR	group	POSITION	END	iHS	N_SNPS	len	ID	count
1	6	171700000	171900000	2.576, 2.644	2, 3	200000	IHS_1_6	2
1	8	179800000	1.8e+08	2.205, 2.244	2, 2	200000	IHS_1_8	2
2	7	171900000	172100000	2.068, 2.238	2, 4	200000	IHS_2_7	2
1	1	86700000	86800000	2057	3	100000	IHS_1_1	1
1	2	121900000	1.22e+08	2915	2	100000	IHS_1_2	1
1	3	122800000	122900000	2.29	2	100000	IHS_1_3	1
1	4	133300000	133400000	2556	2	100000	IHS_1_4	1
1	5	133600000	133700000	2056	2	100000	IHS_1_5	1
1	7	178900000	1.79e+08	2104	3	100000	IHS_1_7	1
1	9	185600000	185700000	2135	3	100000	IHS_1_9	1
1	10	186500000	186600000	2266	2	100000	IHS_1_10	1
1	11	193500000	193600000	2652	2	100000	IHS_1_11	1
1	12	193900000	1.94e+08	2064	2	100000	IHS_1_12	1
1	13	244800000	244900000	2445	2	100000	IHS_1_13	1
1	14	247400000	247500000	2098	2	100000	IHS_1_14	1
1	15	256300000	256400000	2558	2	100000	IHS_1_15	1
2	1	57800000	57900000	2093	2	100000	IHS_2_1	1
2	2	115700000	115800000	2227	2	100000	IHS_2_2	1
2	3	125200000	125300000	2359	2	100000	IHS_2_3	1
2	4	1.32e+08	132100000	2117	2	100000	IHS_2_4	1
2	5	132200000	132300000	2122	2	100000	IHS_2_5	1
2	6	1.65e+08	165100000	2561	2	100000	IHS_2_6	1
2	8	172700000	172800000	2214	2	100000	IHS_2_8	1
2	9	174400000	174500000	2113	2	100000	IHS_2_9	1
2	10	175300000	175400000	2142	2	100000	IHS_2_10	1
2	11	192200000	192300000	2481	2	100000	IHS_2_11	1
2	12	210500000	210600000	2152	3	100000	IHS_2_12	1
2	13	216600000	216700000	2302	2	100000	IHS_2_13	1
2	14	238100000	238200000	2055	3	100000	IHS_2_14	1
3	1	23500000	23600000	2084	2	100000	IHS_3_1	1
3	2	118600000	118700000	2819	2	100000	IHS_3_2	1
3	3	125900000	1.26e+08	2082	2	100000	IHS_3_3	1
3	4	129900000	1.3e+08	2051	2	100000	IHS_3_4	1
3	5	170300000	170400000	2446	3	100000	IHS_3_5	1
3	6	179900000	1.8e+08	2367	2	100000	IHS_3_6	1
3	7	180800000	180900000	2251	2	100000	IHS_3_7	1
3	8	182700000	182800000	2046	2	100000	IHS_3_8	1
3	9	184100000	184200000	2088	2	100000	IHS_3_9	1
3	10	1.87e+08	187100000	2.07	2	100000	IHS_3_10	1
3	11	1.89e+08	189100000	2045	2	100000	IHS_3_11	1
3	12	196900000	1.97e+08	2293	2	100000	IHS_3_12	1
3	13	205900000	2.06e+08	2265	2	100000	IHS_3_13	1
4	1	94800000	94900000	2304	2	100000	IHS_4_1	1
4	2	95900000	9.6e+07	2168	2	100000	IHS_4_2	1
4	3	99800000	99900000	2132	2	100000	IHS_4_3	1
5	1	26100000	26200000	2382	2	100000	IHS_5_1	1
6	1	38900000	3.9e+07	2082	2	100000	IHS_6_1	1
6	2	9.7e+07	97100000	2071	2	100000	IHS_6_2	1
6	3	98800000	98900000	2126	2	100000	IHS_6_3	1
6	4	102800000	102900000	2574	3	100000	IHS_6_4	1
6	5	105600000	105700000	2088	2	100000	IHS_6_5	1
7	1	49800000	49900000	2279	2	100000	IHS_7_1	1
8	1	37100000	37200000	2119	2	100000	IHS_8_1	1
9	1	42100000	42200000	2141	2	100000	IHS_9_1	1
10	1	12100000	12200000	2099	2	100000	IHS_10_1	1
11	1	18800000	18900000	2297	2	100000	IHS_11_1	1
12	1	5.2e+07	52100000	2076	2	100000	IHS_12_1	1
13	1	51200000	51300000	2106	2	100000	IHS_13_1	1
13	2	53500000	53600000	2168	2	100000	IHS_13_2	1
15	1	58500000	58600000	2122	2	100000	IHS_15_1	1
15	2	59800000	59900000	2364	2	100000	IHS_15_2	1
16	1	45900000	4.6e+07	2064	2	100000	IHS_16_1	1
17	1	1.6e+07	16100000	2181	2	100000	IHS_17_1	1
18	1	17500000	17600000	2309	2	100000	IHS_18_1	1
18	2	54300000	54400000	2056	2	100000	IHS_18_2	1
21	1	1.6e+07	16100000	2207	2	100000	IHS_21_1	1
22	1	13600000	13700000	2.39	2	100000	IHS_22_1	1
26	1	18600000	18700000	2613	2	100000	IHS_26_1	1
					152

## Sheet: Tajima_SU
CHR	group	START	END	TajimaD	N_SNPS	len	ID	count
2	19	211600000	211800000	-0.084, -0.167	2, 2	200000	taj_2_19	2
4	9	96100000	96300000	-0.382, -0.161	2, 2	200000	taj_4_9	2
13	7	25800000	2.6e+07	-0.13, -0.507	2, 2	200000	taj_13_7	2
1	1	6900000	7000000	-0.133	2	100000	taj_1_1	1
1	2	15300000	15400000	-0.804	2	100000	taj_1_2	1
1	3	27200000	27300000	-0.212	3	100000	taj_1_3	1
1	4	37900000	3.8e+07	-0.205	2	100000	taj_1_4	1
1	5	56200000	56300000	-0.32	2	100000	taj_1_5	1
1	6	61900000	6.2e+07	-0.593	2	100000	taj_1_6	1
1	7	85400000	85500000	-0.14	2	100000	taj_1_7	1
1	8	92500000	92600000	-0.477	2	100000	taj_1_8	1
1	9	103700000	103800000	-0.7	2	100000	taj_1_9	1
1	10	117300000	117400000	-0.273	2	100000	taj_1_10	1
1	11	133700000	133800000	-0.128	2	100000	taj_1_11	1
1	12	134500000	134600000	-0.028	3	100000	taj_1_12	1
1	13	143100000	143200000	-0.544	2	100000	taj_1_13	1
1	14	148200000	148300000	-0.293	3	100000	taj_1_14	1
1	15	152400000	152500000	-0.156	2	100000	taj_1_15	1
1	16	155100000	155200000	-0.18	2	100000	taj_1_16	1
1	17	155600000	155700000	-0.226	2	100000	taj_1_17	1
1	18	164100000	164200000	-0.101	2	100000	taj_1_18	1
1	19	169200000	169300000	-0.403	2	100000	taj_1_19	1
1	20	174500000	174600000	-0.384	2	100000	taj_1_20	1
1	21	177800000	177900000	-0.492	2	100000	taj_1_21	1
1	22	182000000	182100000	-0.747	2	100000	taj_1_22	1
1	23	184200000	184300000	-0.285	2	100000	taj_1_23	1
1	24	190000000	190100000	-0.088	2	100000	taj_1_24	1
1	25	191900000	1.92e+08	-0.033	2	100000	taj_1_25	1
1	26	195600000	195700000	-0.261	2	100000	taj_1_26	1
1	27	212500000	212600000	-0.214	2	100000	taj_1_27	1
1	28	236600000	236700000	-0.259	2	100000	taj_1_28	1
1	29	243400000	243500000	-0.459	2	100000	taj_1_29	1
1	30	258700000	258800000	-0.176	3	100000	taj_1_30	1
2	1	28200000	28300000	-0.429	3	100000	taj_2_1	1
2	2	29700000	29800000	-0.76	2	100000	taj_2_2	1
2	3	39100000	39200000	-0.547	2	100000	taj_2_3	1
2	4	52600000	52700000	-0.717	2	100000	taj_2_4	1
2	5	56800000	56900000	-0.673	3	100000	taj_2_5	1
2	6	62400000	62500000	-0.112	2	100000	taj_2_6	1
2	7	78300000	78400000	-0.264	2	100000	taj_2_7	1
2	8	95900000	9.6e+07	-0.527	2	100000	taj_2_8	1
2	9	113700000	113800000	-0.236	2	100000	taj_2_9	1
2	10	121500000	121600000	-0.017	2	100000	taj_2_10	1
2	11	122300000	122400000	-0.607	2	100000	taj_2_11	1
2	12	142500000	142600000	-0.087	2	100000	taj_2_12	1
2	13	160900000	1.61e+08	-0.167	2	100000	taj_2_13	1
2	14	169100000	169200000	-0.573	2	100000	taj_2_14	1
2	15	169400000	169500000	-0.09	2	100000	taj_2_15	1
2	16	169700000	169800000	-0.042	2	100000	taj_2_16	1
2	17	171700000	171800000	-0.108	2	100000	taj_2_17	1
2	18	199100000	199200000	-0.495	2	100000	taj_2_18	1
2	20	213500000	213600000	-0.67	2	100000	taj_2_20	1
2	21	219600000	219700000	-0.18	2	100000	taj_2_21	1
2	22	227800000	227900000	-0.287	2	100000	taj_2_22	1
2	23	230700000	230800000	-0.133	2	100000	taj_2_23	1
2	24	236300000	236400000	-0.158	3	100000	taj_2_24	1
2	25	238700000	238800000	-0.608	2	100000	taj_2_25	1
2	26	247200000	247300000	-0.399	2	100000	taj_2_26	1
2	27	249700000	249800000	-0.25	2	100000	taj_2_27	1
3	1	23500000	23600000	-0.265	2	100000	taj_3_1	1
3	2	91900000	9.2e+07	-0.376	2	100000	taj_3_2	1
3	3	118800000	118900000	-0.794	2	100000	taj_3_3	1
3	4	134800000	134900000	-0.097	3	100000	taj_3_4	1
3	5	137900000	1.38e+08	-0.036	2	100000	taj_3_5	1
3	6	154900000	1.55e+08	-0.133	2	100000	taj_3_6	1
3	7	165000000	165100000	-0.636	2	100000	taj_3_7	1
3	8	174000000	174100000	-0.241	2	100000	taj_3_8	1
3	9	174800000	174900000	-0.249	2	100000	taj_3_9	1
3	10	175400000	175500000	-0.505	2	100000	taj_3_10	1
3	11	186100000	186200000	-0.395	2	100000	taj_3_11	1
3	12	189900000	1.9e+08	-0.525	2	100000	taj_3_12	1
3	13	197700000	197800000	-0.693	2	100000	taj_3_13	1
4	1	21800000	21900000	-0.693	2	100000	taj_4_1	1
4	2	23300000	23400000	-0.709	2	100000	taj_4_2	1
4	3	26000000	26100000	-0.787	2	100000	taj_4_3	1
4	4	29000000	29100000	-0.352	2	100000	taj_4_4	1
4	5	32800000	32900000	-0.668	2	100000	taj_4_5	1
4	6	37400000	37500000	-0.492	2	100000	taj_4_6	1
4	7	51600000	51700000	-0.086	2	100000	taj_4_7	1
4	8	52500000	52600000	-0.085	4	100000	taj_4_8	1
4	10	103300000	103400000	-0.117	2	100000	taj_4_10	1
4	11	117000000	117100000	-0.18	2	100000	taj_4_11	1
5	1	25000000	25100000	-0.133	2	100000	taj_5_1	1
5	2	56300000	56400000	-0.746	3	100000	taj_5_2	1
5	3	59900000	60000000	-0.408	2	100000	taj_5_3	1
5	4	99200000	99300000	-0.066	2	100000	taj_5_4	1
5	5	99500000	99600000	-0.223	3	100000	taj_5_5	1
5	6	109800000	109900000	-0.203	2	100000	taj_5_6	1
5	7	114700000	114800000	-0.103	2	100000	taj_5_7	1
6	1	12400000	12500000	-0.821	2	100000	taj_6_1	1
6	2	28400000	28500000	-0.237	2	100000	taj_6_2	1
6	3	37300000	37400000	-0.618	2	100000	taj_6_3	1
6	4	48100000	48200000	-0.084	2	100000	taj_6_4	1
6	5	64500000	64600000	-0.627	2	100000	taj_6_5	1
6	6	87200000	87300000	-0.266	2	100000	taj_6_6	1
6	7	104100000	104200000	-0.018	2	100000	taj_6_7	1
7	1	1800000	1900000	-0.277	2	100000	taj_7_1	1
7	2	26700000	26800000	-0.456	2	100000	taj_7_2	1
7	3	32600000	32700000	-0.486	2	100000	taj_7_3	1
7	4	36400000	36500000	-0.07	2	100000	taj_7_4	1
7	5	44000000	44100000	-0.024	2	100000	taj_7_5	1
7	6	66500000	66600000	-0.462	2	100000	taj_7_6	1
7	7	102700000	102800000	-0.272	2	100000	taj_7_7	1
8	1	3900000	4000000	-0.154	2	100000	taj_8_1	1
8	2	13400000	13500000	-0.025	2	100000	taj_8_2	1
8	3	33700000	33800000	-0.111	2	100000	taj_8_3	1
8	4	44200000	44300000	-0.453	2	100000	taj_8_4	1
8	5	48300000	48400000	-0.324	2	100000	taj_8_5	1
8	6	48500000	48600000	-0.132	2	100000	taj_8_6	1
8	7	64700000	64800000	-0.08	2	100000	taj_8_7	1
8	8	66600000	66700000	-0.606	2	100000	taj_8_8	1
8	9	68700000	68800000	-0.136	2	100000	taj_8_9	1
8	10	70300000	70400000	-0.135	2	100000	taj_8_10	1
8	11	75600000	75700000	-0.684	2	100000	taj_8_11	1
8	12	90800000	90900000	-0.434	2	100000	taj_8_12	1
8	13	91300000	91400000	-0.43	2	100000	taj_8_13	1
8	14	91600000	91700000	-0.093	2	100000	taj_8_14	1
8	15	96400000	96500000	-0.07	2	100000	taj_8_15	1
9	1	25100000	25200000	-0.485	2	100000	taj_9_1	1
9	2	30600000	30700000	-0.572	3	100000	taj_9_2	1
9	3	32700000	32800000	-0.135	2	100000	taj_9_3	1
9	4	39300000	39400000	-0.165	2	100000	taj_9_4	1
9	5	49800000	49900000	-0.581	2	100000	taj_9_5	1
9	6	55100000	55200000	-0.401	2	100000	taj_9_6	1
9	7	64500000	64600000	-0.263	3	100000	taj_9_7	1
9	8	66200000	66300000	-0.157	2	100000	taj_9_8	1
9	9	77400000	77500000	-0.041	2	100000	taj_9_9	1
9	10	88500000	88600000	-0.251	2	100000	taj_9_10	1
9	11	93800000	93900000	-0.128	2	100000	taj_9_11	1
10	1	2500000	2600000	-0.132	2	100000	taj_10_1	1
10	2	9800000	9900000	-0.524	2	100000	taj_10_2	1
10	3	26900000	2.7e+07	-0.246	2	100000	taj_10_3	1
10	4	54000000	54100000	-0.198	2	100000	taj_10_4	1
10	5	56000000	56100000	-0.274	2	100000	taj_10_5	1
10	6	69700000	69800000	-0.159	2	100000	taj_10_6	1
10	7	84300000	84400000	-0.227	2	100000	taj_10_7	1
10	8	86700000	86800000	-0.236	2	100000	taj_10_8	1
11	1	8000000	8100000	-0.235	2	100000	taj_11_1	1
11	2	34400000	34500000	-0.562	3	100000	taj_11_2	1
12	1	2800000	2900000	-0.491	2	100000	taj_12_1	1
12	2	17500000	17600000	-0.139	2	100000	taj_12_2	1
12	3	56900000	5.7e+07	-0.135	2	100000	taj_12_3	1
12	4	61800000	61900000	-0.404	2	100000	taj_12_4	1
12	5	69300000	69400000	-0.276	2	100000	taj_12_5	1
12	6	69800000	69900000	-0.118	2	100000	taj_12_6	1
13	1	21700000	21800000	-0.175	2	100000	taj_13_1	1
13	2	21900000	2.2e+07	-0.432	2	100000	taj_13_2	1
13	3	22400000	22500000	-0.03	2	100000	taj_13_3	1
13	4	22700000	22800000	-0.161	2	100000	taj_13_4	1
13	5	23600000	23700000	-0.656	3	100000	taj_13_5	1
13	6	25600000	25700000	-0.106	2	100000	taj_13_6	1
13	8	31800000	31900000	-0.034	2	100000	taj_13_8	1
13	9	49200000	49300000	-0.511	2	100000	taj_13_9	1
13	10	57400000	57500000	-0.034	3	100000	taj_13_10	1
13	11	67400000	67500000	-0.166	2	100000	taj_13_11	1
13	12	73400000	73500000	-0.78	2	100000	taj_13_12	1
13	13	74000000	74100000	-0.101	2	100000	taj_13_13	1
14	1	16700000	16800000	-0.889	3	100000	taj_14_1	1
15	1	9300000	9400000	-0.47	2	100000	taj_15_1	1
15	2	42300000	42400000	-0.807	2	100000	taj_15_2	1
15	3	44500000	44600000	-0.114	2	100000	taj_15_3	1
15	4	60600000	60700000	-0.501	2	100000	taj_15_4	1
15	5	61700000	61800000	-0.519	2	100000	taj_15_5	1
15	6	64500000	64600000	-0.693	2	100000	taj_15_6	1
15	7	72000000	72100000	-0.69	2	100000	taj_15_7	1
15	8	76800000	76900000	-0.136	2	100000	taj_15_8	1
15	9	77000000	77100000	-0.23	2	100000	taj_15_9	1
15	10	77800000	77900000	-0.347	2	100000	taj_15_10	1
15	11	78500000	78600000	-0.025	2	100000	taj_15_11	1
16	1	1200000	1300000	-0.169	2	100000	taj_16_1	1
16	2	11200000	11300000	-0.074	2	100000	taj_16_2	1
16	3	36400000	36500000	-0.52	3	100000	taj_16_3	1
16	4	39800000	39900000	-0.446	2	100000	taj_16_4	1
16	5	41600000	41700000	-0.475	2	100000	taj_16_5	1
16	6	41900000	4.2e+07	-0.052	2	100000	taj_16_6	1
16	7	42300000	42400000	-0.515	2	100000	taj_16_7	1
16	8	43200000	43300000	-0.159	2	100000	taj_16_8	1
16	9	50700000	50800000	-0.075	2	100000	taj_16_9	1
16	10	51100000	51200000	-0.67	2	100000	taj_16_10	1
16	11	56300000	56400000	-0.348	2	100000	taj_16_11	1
16	12	67200000	67300000	-0.178	2	100000	taj_16_12	1
17	1	8300000	8400000	-0.541	2	100000	taj_17_1	1
17	2	17600000	17700000	-0.636	2	100000	taj_17_2	1
17	3	31900000	3.2e+07	-0.288	3	100000	taj_17_3	1
17	4	32900000	3.3e+07	-0.148	2	100000	taj_17_4	1
17	5	34700000	34800000	-0.287	2	100000	taj_17_5	1
17	6	35100000	35200000	-0.268	2	100000	taj_17_6	1
17	7	35400000	35500000	-0.309	2	100000	taj_17_7	1
17	8	39800000	39900000	-0.158	2	100000	taj_17_8	1
17	9	40900000	4.1e+07	-0.362	2	100000	taj_17_9	1
18	1	39100000	39200000	-0.499	3	100000	taj_18_1	1
18	2	43500000	43600000	-0.27	2	100000	taj_18_2	1
18	3	47400000	47500000	-0.523	2	100000	taj_18_3	1
18	4	54600000	54700000	-0.367	2	100000	taj_18_4	1
18	5	58600000	58700000	-0.695	2	100000	taj_18_5	1
18	6	66200000	66300000	-0.744	2	100000	taj_18_6	1
19	1	8500000	8600000	-0.072	2	100000	taj_19_1	1
19	2	26700000	26800000	-0.654	2	100000	taj_19_2	1
19	3	27000000	27100000	-0.14	2	100000	taj_19_3	1
19	4	35700000	35800000	-0.094	2	100000	taj_19_4	1
20	1	9400000	9500000	-0.423	2	100000	taj_20_1	1
20	2	24400000	24500000	-0.365	3	100000	taj_20_2	1
20	3	34500000	34600000	-0.373	2	100000	taj_20_3	1
20	4	38500000	38600000	-0.118	2	100000	taj_20_4	1
21	1	20300000	20400000	-0.065	2	100000	taj_21_1	1
21	2	25000000	25100000	-0.604	2	100000	taj_21_2	1
22	1	12800000	12900000	-0.06	3	100000	taj_22_1	1
22	2	22800000	22900000	-0.205	2	100000	taj_22_2	1
22	3	42900000	4.3e+07	-0.152	2	100000	taj_22_3	1
23	1	27200000	27300000	-0.774	2	100000	taj_23_1	1
23	2	37300000	37400000	-0.07	2	100000	taj_23_2	1
24	1	7500000	7600000	-0.43	2	100000	taj_24_1	1
25	1	10400000	10500000	-0.448	2	100000	taj_25_1	1
25	2	30000000	30100000	-0.355	3	100000	taj_25_2	1
25	3	37900000	3.8e+07	-0.032	3	100000	taj_25_3	1
26	1	14900000	1.5e+07	-0.35	2	100000	taj_26_1	1
26	2	17700000	17800000	-0.489	2	100000	taj_26_2	1
26	3	19100000	19200000	-0.089	2	100000	taj_26_3	1
26	4	27500000	27600000	-0.152	2	100000	taj_26_4	1
26	5	47500000	47600000	-0.165	2	100000	taj_26_5	1
					471

## Sheet: iHS_TX
CHR	group	POSITION	END	iHS	N_SNPS	len	ID	count
2	23	202200000	202400000	2.381, 2.473	2, 2	200000	IHS_2_23	2
2	25	204800000	2.05e+08	2.642, 3.028	2, 2	200000	IHS_2_25	2
3	4	130600000	130800000	2.657, 2.488	2, 3	200000	IHS_3_4	2
1	1	131900000	1.32e+08	2883	2	100000	IHS_1_1	1
1	2	134100000	134200000	2.31	2	100000	IHS_1_2	1
1	3	136100000	136200000	2423	3	100000	IHS_1_3	1
1	4	182400000	182500000	2328	2	100000	IHS_1_4	1
1	5	199400000	199500000	2303	2	100000	IHS_1_5	1
1	6	208700000	208800000	2412	2	100000	IHS_1_6	1
1	7	2.09e+08	209100000	2505	2	100000	IHS_1_7	1
1	8	210800000	210900000	2347	3	100000	IHS_1_8	1
1	9	212100000	212200000	2616	3	100000	IHS_1_9	1
1	10	213100000	213200000	3033	2	100000	IHS_1_10	1
1	11	213900000	2.14e+08	2.28	3	100000	IHS_1_11	1
1	12	214400000	214500000	2634	3	100000	IHS_1_12	1
1	13	214900000	2.15e+08	2623	2	100000	IHS_1_13	1
1	14	215600000	215700000	2303	2	100000	IHS_1_14	1
1	15	219100000	219200000	2722	2	100000	IHS_1_15	1
1	16	220800000	220900000	2931	2	100000	IHS_1_16	1
1	17	221800000	221900000	2682	2	100000	IHS_1_17	1
1	18	222200000	222300000	2943	2	100000	IHS_1_18	1
1	19	223300000	223400000	2672	2	100000	IHS_1_19	1
1	20	223500000	223600000	2367	2	100000	IHS_1_20	1
1	21	227700000	227800000	2681	2	100000	IHS_1_21	1
2	1	101900000	1.02e+08	2465	3	100000	IHS_2_1	1
2	2	125800000	125900000	2366	2	100000	IHS_2_2	1
2	3	128400000	128500000	2536	2	100000	IHS_2_3	1
2	4	128700000	128800000	2313	3	100000	IHS_2_4	1
2	5	129100000	129200000	2599	2	100000	IHS_2_5	1
2	6	129800000	129900000	2526	2	100000	IHS_2_6	1
2	7	155700000	155800000	2.29	2	100000	IHS_2_7	1
2	8	185300000	185400000	2339	2	100000	IHS_2_8	1
2	9	188500000	188600000	2639	2	100000	IHS_2_9	1
2	10	189900000	1.9e+08	3012	2	100000	IHS_2_10	1
2	11	190400000	190500000	2281	2	100000	IHS_2_11	1
2	12	190600000	190700000	2853	4	100000	IHS_2_12	1
2	13	191800000	191900000	2353	2	100000	IHS_2_13	1
2	14	192300000	192400000	2915	2	100000	IHS_2_14	1
2	15	193500000	193600000	3078	2	100000	IHS_2_15	1
2	16	198100000	198200000	2733	2	100000	IHS_2_16	1
2	17	198400000	198500000	2558	2	100000	IHS_2_17	1
2	18	199100000	199200000	2646	2	100000	IHS_2_18	1
2	19	199600000	199700000	2368	2	100000	IHS_2_19	1
2	20	200400000	200500000	3143	2	100000	IHS_2_20	1
2	21	200900000	2.01e+08	2322	2	100000	IHS_2_21	1
2	22	201900000	2.02e+08	2754	2	100000	IHS_2_22	1
2	24	202600000	202700000	2381	2	100000	IHS_2_24	1
2	26	205700000	205800000	2368	2	100000	IHS_2_26	1
2	27	205900000	2.06e+08	2939	2	100000	IHS_2_27	1
2	28	218400000	218500000	2834	3	100000	IHS_2_28	1
3	1	108900000	1.09e+08	2662	2	100000	IHS_3_1	1
3	2	1.27e+08	127100000	3025	2	100000	IHS_3_2	1
3	3	127500000	127600000	2313	2	100000	IHS_3_3	1
3	5	132100000	132200000	2516	2	100000	IHS_3_5	1
3	6	132400000	132500000	2802	2	100000	IHS_3_6	1
3	7	133700000	133800000	2331	2	100000	IHS_3_7	1
3	8	163600000	163700000	2313	2	100000	IHS_3_8	1
3	9	2.06e+08	206100000	2799	3	100000	IHS_3_9	1
3	10	206600000	206700000	2673	2	100000	IHS_3_10	1
3	11	207800000	207900000	2472	2	100000	IHS_3_11	1
3	12	2.08e+08	208100000	2853	3	100000	IHS_3_12	1
3	13	209200000	209300000	2535	2	100000	IHS_3_13	1
3	14	2.13e+08	213100000	2947	2	100000	IHS_3_14	1
3	15	213500000	213600000	2405	3	100000	IHS_3_15	1
3	16	214600000	214700000	3248	2	100000	IHS_3_16	1
3	17	214900000	2.15e+08	2603	2	100000	IHS_3_17	1
3	18	215200000	215300000	3499	2	100000	IHS_3_18	1
4	1	104800000	104900000	2699	2	100000	IHS_4_1	1
4	2	106800000	106900000	2289	2	100000	IHS_4_2	1
6	1	104600000	104700000	2956	3	100000	IHS_6_1	1
6	2	106100000	106200000	2392	2	100000	IHS_6_2	1
6	3	108700000	108800000	2721	2	100000	IHS_6_3	1
7	1	78300000	78400000	2687	2	100000	IHS_7_1	1
7	2	100200000	100300000	2778	2	100000	IHS_7_2	1
8	1	49200000	49300000	2305	3	100000	IHS_8_1	1
8	2	86900000	8.7e+07	2536	2	100000	IHS_8_2	1
9	1	74500000	74600000	2.34	2	100000	IHS_9_1	1
10	1	69700000	69800000	2745	2	100000	IHS_10_1	1
10	2	7.1e+07	71100000	2451	2	100000	IHS_10_2	1
					180

## Sheet: Tajima_TX
CHR	group	START	END	TajimaD	N_SNPS	len	ID	count
2	13	127200000	127500000	-0.231, -0.701, -0.617	2, 3, 2	300000	taj_2_13	3
2	16	129400000	129700000	-0.245, -0.163, -0.186	2, 2, 2	300000	taj_2_16	3
1	6	67600000	67800000	-0.028, -0.614	3, 3	200000	taj_1_6	2
2	19	131500000	131700000	-0.673, -0.01	2, 2	200000	taj_2_19	2
25	2	19900000	20100000	-0.402, -0.405	2, 2	200000	taj_25_2	2
1	1	40700000	40800000	-0.179	3	100000	taj_1_1	1
1	2	41200000	41300000	-0.353	2	100000	taj_1_2	1
1	3	46000000	46100000	-0.1	2	100000	taj_1_3	1
1	4	46300000	46400000	-0.163	2	100000	taj_1_4	1
1	5	53000000	53100000	-0.726	2	100000	taj_1_5	1
1	7	75000000	75100000	-0.389	2	100000	taj_1_7	1
1	8	95500000	95600000	-0.109	2	100000	taj_1_8	1
1	9	97500000	97600000	-0.217	2	100000	taj_1_9	1
1	10	106800000	106900000	-0.736	2	100000	taj_1_10	1
1	11	177800000	177900000	-0.13	2	100000	taj_1_11	1
1	12	181500000	181600000	-0.344	2	100000	taj_1_12	1
1	13	194000000	194100000	-0.167	2	100000	taj_1_13	1
1	14	194600000	194700000	-0.291	2	100000	taj_1_14	1
1	15	195600000	195700000	-0.481	2	100000	taj_1_15	1
1	16	198600000	198700000	-0.038	2	100000	taj_1_16	1
1	17	219200000	219300000	-0.304	2	100000	taj_1_17	1
1	18	250900000	2.51e+08	-0.191	2	100000	taj_1_18	1
2	1	21100000	21200000	-0.098	2	100000	taj_2_1	1
2	2	21400000	21500000	-0.666	2	100000	taj_2_2	1
2	3	68400000	68500000	-0.586	2	100000	taj_2_3	1
2	4	71400000	71500000	-0.606	2	100000	taj_2_4	1
2	5	78000000	78100000	-0.196	2	100000	taj_2_5	1
2	6	93300000	93400000	-0.246	2	100000	taj_2_6	1
2	7	104300000	104400000	-0.256	2	100000	taj_2_7	1
2	8	114100000	114200000	-0.265	2	100000	taj_2_8	1
2	9	116900000	1.17e+08	-0.633	2	100000	taj_2_9	1
2	10	117600000	117700000	-0.537	2	100000	taj_2_10	1
2	11	126300000	126400000	-0.15	2	100000	taj_2_11	1
2	12	126500000	126600000	-0.5	2	100000	taj_2_12	1
2	14	127700000	127800000	-0.284	2	100000	taj_2_14	1
2	15	128400000	128500000	-0.199	2	100000	taj_2_15	1
2	17	129800000	129900000	-0.239	2	100000	taj_2_17	1
2	18	130100000	130200000	-0.581	3	100000	taj_2_18	1
2	20	141100000	141200000	-0.366	2	100000	taj_2_20	1
2	21	178100000	178200000	-0.037	2	100000	taj_2_21	1
2	22	191000000	191100000	-0.335	2	100000	taj_2_22	1
2	23	248500000	248600000	-0.326	2	100000	taj_2_23	1
3	1	23300000	23400000	-0.685	3	100000	taj_3_1	1
3	2	37500000	37600000	-0.524	2	100000	taj_3_2	1
3	3	63700000	63800000	-0.414	2	100000	taj_3_3	1
3	4	72600000	72700000	-0.219	2	100000	taj_3_4	1
3	5	77400000	77500000	-0.123	2	100000	taj_3_5	1
3	6	78500000	78600000	-0.273	2	100000	taj_3_6	1
3	7	81700000	81800000	-0.273	2	100000	taj_3_7	1
3	8	86500000	86600000	-0.162	2	100000	taj_3_8	1
3	9	90400000	90500000	-0.118	2	100000	taj_3_9	1
3	10	134800000	134900000	-0.685	2	100000	taj_3_10	1
3	11	156400000	156500000	-0.39	3	100000	taj_3_11	1
3	12	159700000	159800000	-0.651	2	100000	taj_3_12	1
3	13	163400000	163500000	-0.393	2	100000	taj_3_13	1
3	14	211300000	211400000	-0.346	2	100000	taj_3_14	1
3	15	213000000	213100000	-0.474	2	100000	taj_3_15	1
3	16	227100000	227200000	-0.407	2	100000	taj_3_16	1
4	1	600000	700000	-0.452	2	100000	taj_4_1	1
4	2	2400000	2500000	-0.121	2	100000	taj_4_2	1
4	3	26000000	26100000	-0.028	2	100000	taj_4_3	1
4	4	29400000	29500000	-0.089	2	100000	taj_4_4	1
4	5	30700000	30800000	-0.229	2	100000	taj_4_5	1
4	6	41100000	41200000	-0.723	2	100000	taj_4_6	1
4	7	52600000	52700000	-0.578	2	100000	taj_4_7	1
4	8	62400000	62500000	-0.619	2	100000	taj_4_8	1
4	9	78600000	78700000	-0.589	2	100000	taj_4_9	1
4	10	80100000	80200000	-0.404	2	100000	taj_4_10	1
4	11	80800000	80900000	-0.3	2	100000	taj_4_11	1
4	12	96000000	96100000	-0.146	2	100000	taj_4_12	1
5	1	65300000	65400000	-0.267	2	100000	taj_5_1	1
5	2	74700000	74800000	-0.591	2	100000	taj_5_2	1
5	3	86400000	86500000	-0.338	2	100000	taj_5_3	1
6	1	22300000	22400000	-0.145	2	100000	taj_6_1	1
6	2	64500000	64600000	-0.105	2	100000	taj_6_2	1
6	3	78700000	78800000	-0.568	2	100000	taj_6_3	1
6	4	120500000	120600000	-0.14	2	100000	taj_6_4	1
7	1	12600000	12700000	-0.595	2	100000	taj_7_1	1
7	2	20800000	20900000	-0.341	2	100000	taj_7_2	1
7	3	42200000	42300000	-0.214	3	100000	taj_7_3	1
7	4	69600000	69700000	-0.169	3	100000	taj_7_4	1
7	5	97800000	97900000	-0.027	3	100000	taj_7_5	1
8	1	61500000	61600000	-0.441	2	100000	taj_8_1	1
8	2	67600000	67700000	-0.184	2	100000	taj_8_2	1
8	3	73200000	73300000	-0.258	2	100000	taj_8_3	1
8	4	83100000	83200000	-0.046	2	100000	taj_8_4	1
8	5	84700000	84800000	-0.321	2	100000	taj_8_5	1
9	1	20800000	20900000	-0.368	2	100000	taj_9_1	1
9	2	31800000	31900000	-0.369	3	100000	taj_9_2	1
9	3	35800000	35900000	-0.128	2	100000	taj_9_3	1
9	4	42900000	4.3e+07	-0.644	2	100000	taj_9_4	1
9	5	47900000	4.8e+07	-0.224	2	100000	taj_9_5	1
9	6	75000000	75100000	-0.021	2	100000	taj_9_6	1
9	7	86300000	86400000	-0.123	2	100000	taj_9_7	1
9	8	91900000	9.2e+07	-0.037	2	100000	taj_9_8	1
10	1	6400000	6500000	-0.383	2	100000	taj_10_1	1
10	2	17000000	17100000	-0.099	2	100000	taj_10_2	1
10	3	17400000	17500000	-0.372	2	100000	taj_10_3	1
10	4	27000000	27100000	-0.057	2	100000	taj_10_4	1
10	5	37100000	37200000	-0.198	2	100000	taj_10_5	1
12	1	20900000	2.1e+07	-0.492	2	100000	taj_12_1	1
12	2	22000000	22100000	-0.659	2	100000	taj_12_2	1
12	3	35500000	35600000	-0.16	2	100000	taj_12_3	1
12	4	47700000	47800000	-0.316	2	100000	taj_12_4	1
12	5	77900000	7.8e+07	-0.576	2	100000	taj_12_5	1
12	6	81700000	81800000	-0.629	2	100000	taj_12_6	1
13	1	39200000	39300000	-0.473	2	100000	taj_13_1	1
13	2	43400000	43500000	-0.06	3	100000	taj_13_2	1
13	3	73400000	73500000	-0.514	2	100000	taj_13_3	1
14	1	27300000	27400000	-0.352	2	100000	taj_14_1	1
14	2	32500000	32600000	-0.505	2	100000	taj_14_2	1
14	3	48300000	48400000	-0.45	3	100000	taj_14_3	1
15	1	13900000	1.4e+07	-0.714	2	100000	taj_15_1	1
15	2	53100000	53200000	-0.046	2	100000	taj_15_2	1
16	1	36600000	36700000	-0.561	2	100000	taj_16_1	1
16	2	42400000	42500000	-0.022	2	100000	taj_16_2	1
16	3	63500000	63600000	-0.409	2	100000	taj_16_3	1
16	4	71700000	71800000	-0.206	2	100000	taj_16_4	1
17	1	24400000	24500000	-0.614	2	100000	taj_17_1	1
17	2	60900000	6.1e+07	-0.417	2	100000	taj_17_2	1
18	1	11700000	11800000	-0.086	2	100000	taj_18_1	1
18	2	15700000	15800000	-0.412	2	100000	taj_18_2	1
18	3	36100000	36200000	-0.236	2	100000	taj_18_3	1
18	4	41800000	41900000	-0.081	2	100000	taj_18_4	1
18	5	43300000	43400000	-0.306	2	100000	taj_18_5	1
18	6	47100000	47200000	-0.159	2	100000	taj_18_6	1
18	7	51700000	51800000	-0.136	2	100000	taj_18_7	1
18	8	52200000	52300000	-0.096	2	100000	taj_18_8	1
19	1	8500000	8600000	-0.314	2	100000	taj_19_1	1
19	2	39100000	39200000	-0.313	2	100000	taj_19_2	1
19	3	46100000	46200000	-0.184	3	100000	taj_19_3	1
20	1	3500000	3600000	-0.328	2	100000	taj_20_1	1
20	2	3900000	4000000	-0.61	2	100000	taj_20_2	1
20	3	24600000	24700000	-0.167	3	100000	taj_20_3	1
21	1	33600000	33700000	-0.609	2	100000	taj_21_1	1
22	1	3500000	3600000	-0.094	2	100000	taj_22_1	1
22	2	29700000	29800000	-0.668	2	100000	taj_22_2	1
23	1	44100000	44200000	-0.573	2	100000	taj_23_1	1
23	2	62600000	62700000	-0.459	2	100000	taj_23_2	1
24	1	5500000	5600000	-0.138	2	100000	taj_24_1	1
24	2	18800000	18900000	-0.289	2	100000	taj_24_2	1
25	1	14300000	14400000	-0.587	2	100000	taj_25_1	1
25	3	37700000	37800000	-0.24	2	100000	taj_25_3	1
25	4	38400000	38500000	-0.098	2	100000	taj_25_4	1
25	5	48100000	48200000	-0.338	2	100000	taj_25_5	1
26	1	16400000	16500000	-0.067	2	100000	taj_26_1	1
					321

## Sheet: iHS_VN
CHR	group	POSITION	END	iHS	N_SNPS	len	ID	count
1	1	19700000	19800000	1979	3	100000	IHS_1_1	1
1	2	2.5e+07	25100000	1977	2	100000	IHS_1_2	1
1	3	103400000	103500000	1972	2	100000	IHS_1_3	1
1	4	148100000	148200000	2053	2	100000	IHS_1_4	1
1	5	148700000	148800000	2084	2	100000	IHS_1_5	1
1	6	174200000	174300000	2197	2	100000	IHS_1_6	1
1	7	175100000	175200000	1987	2	100000	IHS_1_7	1
1	8	178500000	178600000	2107	2	100000	IHS_1_8	1
1	9	185400000	185500000	1988	2	100000	IHS_1_9	1
1	10	1.98e+08	198100000	2178	2	100000	IHS_1_10	1
1	11	212500000	212600000	2002	2	100000	IHS_1_11	1
2	1	21600000	21700000	2286	2	100000	IHS_2_1	1
2	2	128700000	128800000	2027	3	100000	IHS_2_2	1
2	3	1.66e+08	166100000	2.26	2	100000	IHS_2_3	1
2	4	174500000	174600000	2104	2	100000	IHS_2_4	1
2	5	183600000	183700000	2204	2	100000	IHS_2_5	1
2	6	220100000	220200000	2281	2	100000	IHS_2_6	1
3	1	22400000	22500000	2053	2	100000	IHS_3_1	1
3	2	23300000	23400000	1979	2	100000	IHS_3_2	1
3	3	27100000	27200000	2.15	2	100000	IHS_3_3	1
3	4	27400000	27500000	2392	2	100000	IHS_3_4	1
3	5	79700000	79800000	2018	2	100000	IHS_3_5	1
3	6	116100000	116200000	2025	2	100000	IHS_3_6	1
3	7	139300000	139400000	2085	2	100000	IHS_3_7	1
3	8	167300000	167400000	2013	2	100000	IHS_3_8	1
3	9	170200000	170300000	2839	2	100000	IHS_3_9	1
4	1	39300000	39400000	2058	2	100000	IHS_4_1	1
6	1	18700000	18800000	2005	3	100000	IHS_6_1	1
6	2	65200000	65300000	2086	2	100000	IHS_6_2	1
6	3	86400000	86500000	2083	3	100000	IHS_6_3	1
6	4	8.7e+07	87100000	2047	2	100000	IHS_6_4	1
6	5	95600000	95700000	2.16	2	100000	IHS_6_5	1
7	1	12100000	12200000	1966	2	100000	IHS_7_1	1
7	2	14600000	14700000	2083	2	100000	IHS_7_2	1
7	3	18900000	1.9e+07	2.05	2	100000	IHS_7_3	1
7	4	40800000	40900000	2105	3	100000	IHS_7_4	1
7	5	49900000	50000000	2154	2	100000	IHS_7_5	1
7	6	100100000	100200000	2281	2	100000	IHS_7_6	1
8	1	15400000	15500000	2043	2	100000	IHS_8_1	1
8	2	16100000	16200000	2024	2	100000	IHS_8_2	1
8	3	38100000	38200000	2018	2	100000	IHS_8_3	1
8	4	66600000	66700000	2281	2	100000	IHS_8_4	1
9	1	10400000	10500000	1987	3	100000	IHS_9_1	1
9	2	19100000	19200000	1973	3	100000	IHS_9_2	1
9	3	19400000	19500000	2077	3	100000	IHS_9_3	1
9	4	46400000	46500000	2.11	2	100000	IHS_9_4	1
10	1	11500000	11600000	1999	2	100000	IHS_10_1	1
10	2	84600000	84700000	2139	2	100000	IHS_10_2	1
12	1	19500000	19600000	1.98	2	100000	IHS_12_1	1
12	2	19900000	20000000	2172	2	100000	IHS_12_2	1
13	1	14900000	1.5e+07	1989	2	100000	IHS_13_1	1
13	2	21800000	21900000	2046	2	100000	IHS_13_2	1
13	3	22100000	22200000	2226	2	100000	IHS_13_3	1
13	4	52600000	52700000	2	2	100000	IHS_13_4	1
14	1	21500000	21600000	1975	4	100000	IHS_14_1	1
14	2	27200000	27300000	1994	2	100000	IHS_14_2	1
14	3	27500000	27600000	2266	2	100000	IHS_14_3	1
14	4	27900000	2.8e+07	2011	2	100000	IHS_14_4	1
15	1	39500000	39600000	1979	2	100000	IHS_15_1	1
16	1	14700000	14800000	1994	2	100000	IHS_16_1	1
16	2	20600000	20700000	2139	2	100000	IHS_16_2	1
17	1	1.2e+07	12100000	2153	2	100000	IHS_17_1	1
17	2	16800000	16900000	2026	2	100000	IHS_17_2	1
18	1	15400000	15500000	2179	2	100000	IHS_18_1	1
18	2	17700000	17800000	1969	2	100000	IHS_18_2	1
18	3	51700000	51800000	2061	2	100000	IHS_18_3	1
20	1	13100000	13200000	1993	2	100000	IHS_20_1	1
20	2	13800000	13900000	2117	2	100000	IHS_20_2	1
21	1	21500000	21600000	2233	2	100000	IHS_21_1	1
22	1	13400000	13500000	2.13	2	100000	IHS_22_1	1
23	1	13700000	13800000	1967	2	100000	IHS_23_1	1
25	1	20100000	20200000	2023	3	100000	IHS_25_1	1
26	1	20300000	20400000	2.13	2	100000	IHS_26_1	1
					157

## Sheet: Tajima_VN
CHR	group	START	END	TajimaD	N_SNPS	len	ID	count
2	1	2800000	3000000	-0.273, -0.554	2, 2	200000	taj_2_1	2
3	17	117000000	117200000	-0.284, -0.397	2, 2	200000	taj_3_17	2
5	3	53500000	53700000	-0.246, -0.837	2, 2	200000	taj_5_3	2
10	6	40200000	40400000	-0.742, -0.799	2, 2	200000	taj_10_6	2
1	1	11700000	11800000	-0.044	2	100000	taj_1_1	1
1	2	12800000	12900000	-0.59	2	100000	taj_1_2	1
1	3	13900000	1.4e+07	-0.44	2	100000	taj_1_3	1
1	4	15500000	15600000	-0.544	2	100000	taj_1_4	1
1	5	21400000	21500000	-0.297	2	100000	taj_1_5	1
1	6	33900000	3.4e+07	-0.22	2	100000	taj_1_6	1
1	7	40300000	40400000	-0.387	3	100000	taj_1_7	1
1	8	50400000	50500000	-0.097	2	100000	taj_1_8	1
1	9	61900000	6.2e+07	-0.838	2	100000	taj_1_9	1
1	10	68100000	68200000	-0.119	2	100000	taj_1_10	1
1	11	86300000	86400000	-0.44	3	100000	taj_1_11	1
1	12	96500000	96600000	-0.591	2	100000	taj_1_12	1
1	13	130000000	130100000	-0.069	3	100000	taj_1_13	1
1	14	142000000	142100000	-0.169	2	100000	taj_1_14	1
1	15	143100000	143200000	-0.484	2	100000	taj_1_15	1
1	16	151500000	151600000	-0.004	2	100000	taj_1_16	1
1	17	158600000	158700000	-0.153	2	100000	taj_1_17	1
1	18	163800000	163900000	-0.01	2	100000	taj_1_18	1
1	19	165200000	165300000	-0.289	2	100000	taj_1_19	1
1	20	180300000	180400000	-0.092	2	100000	taj_1_20	1
1	21	185400000	185500000	-0.587	2	100000	taj_1_21	1
1	22	193700000	193800000	-0.185	2	100000	taj_1_22	1
1	23	198000000	198100000	-0.018	2	100000	taj_1_23	1
1	24	212500000	212600000	-0.081	2	100000	taj_1_24	1
1	25	218400000	218500000	-0.534	2	100000	taj_1_25	1
1	26	219200000	219300000	-0.115	2	100000	taj_1_26	1
1	27	226100000	226200000	-0.044	3	100000	taj_1_27	1
1	28	230000000	230100000	-0.214	2	100000	taj_1_28	1
1	29	245900000	2.46e+08	-0.264	2	100000	taj_1_29	1
1	30	250300000	250400000	-0.401	2	100000	taj_1_30	1
1	31	257200000	257300000	-0.003	3	100000	taj_1_31	1
1	32	269300000	269400000	-0.089	2	100000	taj_1_32	1
2	2	3200000	3300000	-0.642	2	100000	taj_2_2	1
2	3	26000000	26100000	-0.121	4	100000	taj_2_3	1
2	4	27100000	27200000	-0.11	4	100000	taj_2_4	1
2	5	27400000	27500000	-0.296	2	100000	taj_2_5	1
2	6	29700000	29800000	-0.144	3	100000	taj_2_6	1
2	7	35900000	3.6e+07	-0.068	2	100000	taj_2_7	1
2	8	39100000	39200000	-0.757	2	100000	taj_2_8	1
2	9	57800000	57900000	-0.522	2	100000	taj_2_9	1
2	10	59900000	60000000	-0.141	2	100000	taj_2_10	1
2	11	78300000	78400000	-0.185	2	100000	taj_2_11	1
2	12	87000000	87100000	-0.292	2	100000	taj_2_12	1
2	13	87700000	87800000	-0.441	2	100000	taj_2_13	1
2	14	93300000	93400000	-0.31	2	100000	taj_2_14	1
2	15	105100000	105200000	-0.397	2	100000	taj_2_15	1
2	16	115100000	115200000	-0.111	3	100000	taj_2_16	1
2	17	117600000	117700000	-0.418	2	100000	taj_2_17	1
2	18	128700000	128800000	-0.108	3	100000	taj_2_18	1
2	19	128900000	1.29e+08	-0.477	2	100000	taj_2_19	1
2	20	130600000	130700000	-0.857	2	100000	taj_2_20	1
2	21	135500000	135600000	-0.183	2	100000	taj_2_21	1
2	22	143200000	143300000	-0.768	2	100000	taj_2_22	1
2	23	154000000	154100000	-0.021	2	100000	taj_2_23	1
2	24	156900000	1.57e+08	-0.467	2	100000	taj_2_24	1
2	25	158600000	158700000	-0.532	2	100000	taj_2_25	1
2	26	166000000	166100000	-0.038	2	100000	taj_2_26	1
2	27	224200000	224300000	-0.322	3	100000	taj_2_27	1
2	28	227700000	227800000	-0.545	3	100000	taj_2_28	1
2	29	228000000	228100000	-0.427	2	100000	taj_2_29	1
2	30	236900000	2.37e+08	-0.246	2	100000	taj_2_30	1
2	31	239200000	239300000	-0.329	2	100000	taj_2_31	1
2	32	240100000	240200000	-0.035	2	100000	taj_2_32	1
3	1	9200000	9300000	-0.063	2	100000	taj_3_1	1
3	2	19800000	19900000	-0.25	2	100000	taj_3_2	1
3	3	24000000	24100000	-0.471	2	100000	taj_3_3	1
3	4	25700000	25800000	-0.052	2	100000	taj_3_4	1
3	5	34400000	34500000	-0.168	2	100000	taj_3_5	1
3	6	34700000	34800000	-0.013	2	100000	taj_3_6	1
3	7	50100000	50200000	-0.313	2	100000	taj_3_7	1
3	8	53900000	5.4e+07	-0.344	2	100000	taj_3_8	1
3	9	63900000	6.4e+07	-0.049	2	100000	taj_3_9	1
3	10	69100000	69200000	-0.115	2	100000	taj_3_10	1
3	11	93000000	93100000	-0.159	2	100000	taj_3_11	1
3	12	97000000	97100000	-0.267	3	100000	taj_3_12	1
3	13	98700000	98800000	-0.524	2	100000	taj_3_13	1
3	14	103100000	103200000	-0.093	2	100000	taj_3_14	1
3	15	107900000	1.08e+08	-0.057	2	100000	taj_3_15	1
3	16	116800000	116900000	-0.655	2	100000	taj_3_16	1
3	18	122000000	122100000	-0.063	2	100000	taj_3_18	1
3	19	128300000	128400000	-0.352	2	100000	taj_3_19	1
3	20	129900000	1.3e+08	-0.16	3	100000	taj_3_20	1
3	21	135300000	135400000	-0.537	2	100000	taj_3_21	1
3	22	137000000	137100000	-0.461	2	100000	taj_3_22	1
3	23	146800000	146900000	-0.429	2	100000	taj_3_23	1
3	24	158900000	1.59e+08	-0.321	2	100000	taj_3_24	1
3	25	159400000	159500000	-0.355	2	100000	taj_3_25	1
3	26	168800000	168900000	-0.036	2	100000	taj_3_26	1
3	27	174100000	174200000	-0.208	2	100000	taj_3_27	1
3	28	177200000	177300000	-0.171	2	100000	taj_3_28	1
3	29	225800000	225900000	-0.279	2	100000	taj_3_29	1
4	1	3100000	3200000	-0.447	2	100000	taj_4_1	1
4	2	15900000	1.6e+07	-0.043	2	100000	taj_4_2	1
4	3	16100000	16200000	-0.489	2	100000	taj_4_3	1
4	4	38100000	38200000	-0.012	2	100000	taj_4_4	1
4	5	38700000	38800000	-0.275	2	100000	taj_4_5	1
4	6	41700000	41800000	-0.091	2	100000	taj_4_6	1
4	7	45900000	4.6e+07	-0.754	2	100000	taj_4_7	1
4	8	46900000	4.7e+07	-0.436	2	100000	taj_4_8	1
4	9	47300000	47400000	-0.122	3	100000	taj_4_9	1
4	10	83100000	83200000	-0.774	2	100000	taj_4_10	1
4	11	90400000	90500000	-0.269	3	100000	taj_4_11	1
4	12	108100000	108200000	-0.565	2	100000	taj_4_12	1
4	13	114200000	114300000	-0.652	2	100000	taj_4_13	1
5	1	21100000	21200000	-0.254	2	100000	taj_5_1	1
5	2	26200000	26300000	-0.18	2	100000	taj_5_2	1
5	4	66300000	66400000	-0.701	2	100000	taj_5_4	1
5	5	74400000	74500000	-0.449	2	100000	taj_5_5	1
5	6	74700000	74800000	-0.138	2	100000	taj_5_6	1
5	7	89600000	89700000	-0.468	2	100000	taj_5_7	1
5	8	97900000	9.8e+07	-0.754	2	100000	taj_5_8	1
5	9	111100000	111200000	-0.345	2	100000	taj_5_9	1
6	1	21900000	2.2e+07	-0.707	2	100000	taj_6_1	1
6	2	24200000	24300000	-0.389	2	100000	taj_6_2	1
6	3	28100000	28200000	-0.431	2	100000	taj_6_3	1
6	4	31800000	31900000	-0.675	2	100000	taj_6_4	1
6	5	32900000	3.3e+07	-0.201	2	100000	taj_6_5	1
6	6	37700000	37800000	-0.206	2	100000	taj_6_6	1
6	7	40700000	40800000	-0.761	2	100000	taj_6_7	1
6	8	41400000	41500000	-0.532	2	100000	taj_6_8	1
6	9	41700000	41800000	-0.603	2	100000	taj_6_9	1
6	10	55500000	55600000	-0.057	2	100000	taj_6_10	1
6	11	62800000	62900000	-0.019	2	100000	taj_6_11	1
6	12	66900000	6.7e+07	-0.497	2	100000	taj_6_12	1
6	13	70500000	70600000	-0.674	2	100000	taj_6_13	1
6	14	82400000	82500000	-0.091	2	100000	taj_6_14	1
6	15	86000000	86100000	-0.082	2	100000	taj_6_15	1
6	16	87600000	87700000	-0.075	2	100000	taj_6_16	1
6	17	108400000	108500000	-0.11	2	100000	taj_6_17	1
6	18	111600000	111700000	-0.799	2	100000	taj_6_18	1
7	1	3300000	3400000	-0.131	2	100000	taj_7_1	1
7	2	49500000	49600000	-0.207	2	100000	taj_7_2	1
7	3	55700000	55800000	-0.207	2	100000	taj_7_3	1
7	4	55900000	5.6e+07	-0.143	2	100000	taj_7_4	1
7	5	61400000	61500000	-0.173	2	100000	taj_7_5	1
7	6	65600000	65700000	-0.136	2	100000	taj_7_6	1
7	7	104000000	104100000	-0.807	2	100000	taj_7_7	1
8	1	1300000	1400000	-0.179	2	100000	taj_8_1	1
8	2	4000000	4100000	-0.516	2	100000	taj_8_2	1
8	3	5700000	5800000	-0.564	2	100000	taj_8_3	1
8	4	6600000	6700000	-0.333	2	100000	taj_8_4	1
8	5	28400000	28500000	-0.331	2	100000	taj_8_5	1
8	6	31400000	31500000	-0.532	2	100000	taj_8_6	1
8	7	33700000	33800000	-0.343	2	100000	taj_8_7	1
8	8	35300000	35400000	-0.455	2	100000	taj_8_8	1
8	9	37500000	37600000	-0.625	2	100000	taj_8_9	1
8	10	48300000	48400000	-0.753	2	100000	taj_8_10	1
8	11	48500000	48600000	-0.226	2	100000	taj_8_11	1
8	12	63300000	63400000	-0.123	2	100000	taj_8_12	1
8	13	68400000	68500000	-0.616	2	100000	taj_8_13	1
8	14	68900000	6.9e+07	-0.18	2	100000	taj_8_14	1
9	1	3300000	3400000	-0.04	2	100000	taj_9_1	1
9	2	3600000	3700000	-0.021	2	100000	taj_9_2	1
9	3	7900000	8000000	-0.339	2	100000	taj_9_3	1
9	4	20500000	20600000	-0.228	2	100000	taj_9_4	1
9	5	30600000	30700000	-0.746	2	100000	taj_9_5	1
9	6	41400000	41500000	-0.053	2	100000	taj_9_6	1
9	7	67600000	67700000	-0.428	2	100000	taj_9_7	1
9	8	73100000	73200000	-0.324	3	100000	taj_9_8	1
9	9	78600000	78700000	-0.123	3	100000	taj_9_9	1
10	1	26200000	26300000	-0.258	2	100000	taj_10_1	1
10	2	27900000	2.8e+07	-0.199	2	100000	taj_10_2	1
10	3	29300000	29400000	-0.072	4	100000	taj_10_3	1
10	4	30700000	30800000	-0.811	2	100000	taj_10_4	1
10	5	40000000	40100000	-0.732	2	100000	taj_10_5	1
10	7	42300000	42400000	-0.008	2	100000	taj_10_7	1
10	8	52000000	52100000	-0.226	2	100000	taj_10_8	1
10	9	54000000	54100000	-0.173	2	100000	taj_10_9	1
10	10	58700000	58800000	-0.521	2	100000	taj_10_10	1
10	11	60400000	60500000	-0.049	2	100000	taj_10_11	1
10	12	69900000	70000000	-0.301	2	100000	taj_10_12	1
10	13	72600000	72700000	-0.253	2	100000	taj_10_13	1
10	14	83800000	83900000	-0.015	2	100000	taj_10_14	1
10	15	86000000	86100000	-0.354	2	100000	taj_10_15	1
10	16	90700000	90800000	-0.374	2	100000	taj_10_16	1
11	1	5800000	5900000	-0.769	2	100000	taj_11_1	1
12	1	13400000	13500000	-0.618	2	100000	taj_12_1	1
12	2	17500000	17600000	-0.393	2	100000	taj_12_2	1
12	3	24200000	24300000	-0.24	2	100000	taj_12_3	1
12	4	53400000	53500000	-0.67	2	100000	taj_12_4	1
12	5	55100000	55200000	-0.277	2	100000	taj_12_5	1
12	6	59300000	59400000	-0.643	2	100000	taj_12_6	1
12	7	63500000	63600000	-0.76	2	100000	taj_12_7	1
12	8	64200000	64300000	-0.388	2	100000	taj_12_8	1
12	9	65600000	65700000	-0.103	2	100000	taj_12_9	1
13	1	22100000	22200000	-0.004	2	100000	taj_13_1	1
13	2	22400000	22500000	-0.391	2	100000	taj_13_2	1
13	3	34200000	34300000	-0.172	2	100000	taj_13_3	1
13	4	48100000	48200000	-0.051	3	100000	taj_13_4	1
13	5	68900000	6.9e+07	-0.277	2	100000	taj_13_5	1
14	1	31700000	31800000	-0.139	3	100000	taj_14_1	1
15	1	1500000	1600000	-0.273	2	100000	taj_15_1	1
15	2	16000000	16100000	-0.027	2	100000	taj_15_2	1
15	3	42300000	42400000	-0.696	2	100000	taj_15_3	1
15	4	49200000	49300000	-0.46	2	100000	taj_15_4	1
15	5	61700000	61800000	-0.219	2	100000	taj_15_5	1
15	6	72200000	72300000	-0.196	2	100000	taj_15_6	1
16	1	14700000	14800000	-0.007	2	100000	taj_16_1	1
16	2	17700000	17800000	-0.556	2	100000	taj_16_2	1
16	3	18800000	18900000	-0.334	2	100000	taj_16_3	1
16	4	26600000	26700000	-0.157	2	100000	taj_16_4	1
16	5	27100000	27200000	-0.123	2	100000	taj_16_5	1
16	6	28200000	28300000	-0.179	2	100000	taj_16_6	1
16	7	36600000	36700000	-0.514	2	100000	taj_16_7	1
16	8	52000000	52100000	-0.07	2	100000	taj_16_8	1
16	9	56100000	56200000	-0.021	2	100000	taj_16_9	1
17	1	20400000	20500000	-0.245	2	100000	taj_17_1	1
17	2	31900000	3.2e+07	-0.276	3	100000	taj_17_2	1
17	3	32800000	32900000	-0.269	2	100000	taj_17_3	1
18	1	2700000	2800000	-0.05	2	100000	taj_18_1	1
18	2	21900000	2.2e+07	-0.303	2	100000	taj_18_2	1
18	3	31500000	31600000	-0.122	2	100000	taj_18_3	1
18	4	33700000	33800000	-0.894	3	100000	taj_18_4	1
18	5	42100000	42200000	-0.279	2	100000	taj_18_5	1
18	6	46300000	46400000	-0.545	2	100000	taj_18_6	1
18	7	67500000	67600000	-0.016	2	100000	taj_18_7	1
19	1	22400000	22500000	-0.052	2	100000	taj_19_1	1
19	2	25700000	25800000	-0.527	2	100000	taj_19_2	1
19	3	32000000	32100000	-0.8	2	100000	taj_19_3	1
19	4	38200000	38300000	-0.254	2	100000	taj_19_4	1
19	5	38400000	38500000	-0.367	2	100000	taj_19_5	1
19	6	40200000	40300000	-0.006	2	100000	taj_19_6	1
20	1	11300000	11400000	-0.608	2	100000	taj_20_1	1
20	2	25200000	25300000	-0.312	2	100000	taj_20_2	1
22	1	3500000	3600000	-0.03	2	100000	taj_22_1	1
22	2	14900000	1.5e+07	-0.315	2	100000	taj_22_2	1
22	3	32600000	32700000	-0.184	2	100000	taj_22_3	1
22	4	37600000	37700000	-0.573	2	100000	taj_22_4	1
22	5	38800000	38900000	-0.53	2	100000	taj_22_5	1
23	1	18400000	18500000	-0.083	2	100000	taj_23_1	1
23	2	35600000	35700000	-0.075	3	100000	taj_23_2	1
23	3	59400000	59500000	-0.473	2	100000	taj_23_3	1
23	4	63000000	63100000	-0.051	2	100000	taj_23_4	1
25	1	27600000	27700000	-0.534	2	100000	taj_25_1	1
25	2	30600000	30700000	-0.587	2	100000	taj_25_2	1
25	3	38700000	38800000	-0.285	2	100000	taj_25_3	1
26	1	16300000	16400000	-0.177	3	100000	taj_26_1	1
26	2	17000000	17100000	-0.573	2	100000	taj_26_2	1
					520

[truncated: 1 more sheets: same_position_breeds]
