# Supplementary material for: Genetic diversity and selection signatures in sheep breeds
Source: J Appl Genet. 2025 Jan 30;66(3):675–87. doi: 10.1007/s13353-025-00941-z (PMC12367903; doi:10.1007/s13353-025-00941-z)
Supplement: Supplementary file 5 — Supplementary file5 (XLSX 27 KB) [file 13353_2025_941_MOESM5_ESM.xlsx]

## Sheet: GO_enrich_IHS
	Category	ID	Term	Gene_name	FDR
Charollais	GO:CC	GO:0031209	SCAR complex	LOC101107565	0.07083192
	GO:CC	GO:0033270	paranode region of axon	NCMAP	0.07083192
	GO:CC	GO:0043218	compact myelin	NCMAP	0.04730119
	GO:CC	GO:0043220	Schmidt-Lanterman incisure	NCMAP	0.04730119
	GO:CC	GO:0055037	recycling endosome	ENSOARG00000005774,SLC36A2	0.04730119
	GO:CC	GO:0055038	recycling endosome membrane	ENSOARG00000005774,SLC36A2	0.03399547
	GO:CC	GO:0071817	MMXD complex	CIAO1	0.04730119
	GO:CC	GO:0089701	U2AF complex	ENSOARG00000011162	0.09428309
	GO:CC	GO:0097361	CIA complex	CIAO1	0.04730119
	GO:MF	GO:0004122	cystathionine beta-synthase activity	CBS	0.09441430
	GO:MF	GO:0005280	amino acid:proton symporter activity	SLC36A2	0.09441430
	GO:MF	GO:0005297	proline:proton symporter activity	SLC36A2	0.09441430
	GO:MF	GO:0015180	L-alanine transmembrane transporter activity	SLC36A2	0.09441430
	GO:MF	GO:0015193	L-proline transmembrane transporter activity	SLC36A2	0.09441430
	GO:MF	GO:0015295	solute:proton symporter activity	SLC36A2	0.09441430
	GO:MF	GO:0030280	structural constituent of skin epidermis	ENSOARG00000000377	0.09441430
Suffolk	GO:CC	GO:0001527	microfibril	MFAP5	0.08778444
	GO:CC	GO:0005783	endoplasmic reticulum	PDIA3,RAB3GAP1,NBAS,LOC101119648	0.09793660
	GO:CC	GO:0005891	voltage-gated calcium channel complex	CATSPER2,CACNG2	0.08778444
	GO:CC	GO:0008328	ionotropic glutamate receptor complex	CACNG2	0.08778444
	GO:CC	GO:0016459	myosin complex	MYH15,CGNL1	0.08778444
	GO:CC	GO:0031209	SCAR complex	LOC101107565	0.08778444
	GO:CC	GO:0032281	AMPA glutamate receptor complex	CACNG2	0.08778444
	GO:CC	GO:0034703	cation channel complex	CATSPER2,CACNG2	0.09793660
	GO:CC	GO:0034704	calcium channel complex	CATSPER2,CACNG2	0.08778444
	GO:CC	GO:0045211	postsynaptic membrane	CHRNA4,CACNG2	0.08778444
	GO:CC	GO:0097060	synaptic membrane	CHRNA4,CACNG2	0.09656734
	GO:CC	GO:0098685	Schaffer collateral - CA1 synapse	CACNG2	0.08778444
	GO:CC	GO:0098686	hippocampal mossy fiber to CA3 synapse	CACNG2	0.08778444
	GO:CC	GO:0098878	neurotransmitter receptor complex	CACNG2	0.08778444
Texel	GO:BP	GO:0031507	heterochromatin formation	LOC101105238,ENSOARG00000021214,ENSOARG00000021254	0.02222473
	GO:BP	GO:0040029	epigenetic regulation of gene expression	LOC101105238,ENSOARG00000021214,ENSOARG00000021254	0.05573309
	GO:BP	GO:0045814	negative regulation of gene expression, epigenetic	LOC101105238,ENSOARG00000021214,ENSOARG00000021254	0.03715956
	GO:BP	GO:0070828	heterochromatin organization	LOC101105238,ENSOARG00000021214,ENSOARG00000021254	0.02222473
	GO:CC	GO:0000333	telomerase catalytic core complex	ENSOARG00000023121	0.05030902
	GO:CC	GO:0005882	intermediate filament	KRT5,LOC101112805,KRT6A,LOC101111178,LOC101112555,LOC101111440,KRT82	0.000006875473
	GO:CC	GO:0030895	apolipoprotein B mRNA editing enzyme complex	LOC101105238	0.05030902
	GO:CC	GO:0045095	keratin filament	KRT5,LOC101112805,KRT6A,LOC101111178,LOC101112555,LOC101111440,KRT82	0.0000004415191
	GO:CC	GO:0045111	intermediate filament cytoskeleton	KRT5,LOC101112805,KRT6A,LOC101111178,LOC101112555,LOC101111440,KRT82	0.000006875473
	GO:CC	GO:0045293	mRNA editing complex	LOC101105238	0.09126741
	GO:CC	GO:0090537	CERF complex	ENSOARG00000013475	0.05030902
	GO:CC	GO:0099080	supramolecular complex	KRT5,LOC101112805,KRT6A,LOC101111178,LOC101112555,LOC101111440,KRT82	0.004118011
	GO:CC	GO:0099081	supramolecular polymer	KRT5,LOC101112805,KRT6A,LOC101111178,LOC101112555,LOC101111440,KRT82	0.001426867
	GO:CC	GO:0099512	supramolecular fiber	KRT5,LOC101112805,KRT6A,LOC101111178,LOC101112555,LOC101111440,KRT82	0.001426867
	GO:CC	GO:0099513	polymeric cytoskeletal fiber	KRT5,LOC101112805,KRT6A,LOC101111178,LOC101112555,LOC101111440,KRT82	0.0006373936
Vendeen	GO:BP	GO:0001573	ganglioside metabolic process	HEXA	0.09731561
	GO:BP	GO:0002701	negative regulation of production of molecular mediator of immune response	TGFB2	0.09088807
	GO:BP	GO:0002719	negative regulation of cytokine production involved in immune response	TGFB2	0.09088807
	GO:BP	GO:0005975	carbohydrate metabolic process	ALDOB,OTOGL,HEXA,GLB1L ,PYGL	0.07903927
	GO:BP	GO:0006082	organic acid metabolic process	ALDOB,HPDL,KYNU,HEXA	0.09088807
	GO:BP	GO:0006307	DNA dealkylation involved in DNA repair	FTO	0.09088807
	GO:BP	GO:0006423	cysteinyl-tRNA aminoacylation	CARS2	0.07903927
	GO:BP	GO:0006520	amino acid metabolic process	CARS2 ,HPDL,KYNU	0.09611090
	GO:BP	GO:0006689	ganglioside catabolic process	HEXA	0.08932564
	GO:BP	GO:0006777	Mo-molybdopterin cofactor biosynthetic process	MOCS1	0.09731561
	GO:BP	GO:0007178	transmembrane receptor protein serine/threonine kinase signaling pathway	TGFB2 ,HEXA	0.09611090
	GO:BP	GO:0007584	response to nutrient	KYNU	0.09088807
	GO:BP	GO:0007628	adult walking behavior	HEXA	0.09611090
	GO:BP	GO:0008347	glial cell migration	TGFB2	0.09611090
	GO:BP	GO:0009072	aromatic amino acid metabolic process	HPDL,KYNU	0.07903927
	GO:BP	GO:0010002	cardioblast differentiation	TGFB2	0.07903927
	GO:BP	GO:0010718	positive regulation of epithelial to mesenchymal transition	TGFB2	0.09731561
	GO:BP	GO:0010934	macrophage cytokine production	TGFB2	0.09731561
	GO:BP	GO:0010935	regulation of macrophage cytokine production	TGFB2	0.09731561
	GO:BP	GO:0010936	negative regulation of macrophage cytokine production	TGFB2	0.08932564
	GO:BP	GO:0014855	striated muscle cell proliferation	TGFB2	0.09088807
	GO:BP	GO:0016054	organic acid catabolic process	KYNU,HEXA	0.09731561
	GO:BP	GO:0019321	pentose metabolic process	OTOGL	0.09731561
	GO:BP	GO:0019362	pyridine nucleotide metabolic process	ALDOB,KYNU	0.09611090
	GO:BP	GO:0019377	glycolipid catabolic process	HEXA	0.09611090
	GO:BP	GO:0019538	protein metabolic process	MOCS1,TESK2,KHDRBS3,CWC27,CARS2 ,TUSC3,,ADAMTS3,CPEB3,DPP8,HEXA,PRKG2,TMPRSS7,CNPPD1 ,STK16	0.09731561
	GO:BP	GO:0019566	arabinose metabolic process	OTOGL	0.08932564
	GO:BP	GO:0019720	Mo-molybdopterin cofactor metabolic process	MOCS1	0.09731561
	GO:BP	GO:0019752	carboxylic acid metabolic process	ALDOB,HPDL,KYNU,HEXA	0.09088807
	GO:BP	GO:0019805	quinolinate biosynthetic process	KYNU	0.09088807
	GO:BP	GO:0019953	sexual reproduction	,HEXA,SPATA16	0.09731561
	GO:BP	GO:0030198	extracellular matrix organization	TGFB2 ,ADAMTS3	0.09088807
	GO:BP	GO:0030205	dermatan sulfate metabolic process	HEXA	0.07903927
	GO:BP	GO:0030209	dermatan sulfate catabolic process	HEXA	0.07903927
	GO:BP	GO:0030214	hyaluronan catabolic process	HEXA	0.08932564
	GO:BP	GO:0032324	molybdopterin cofactor biosynthetic process	MOCS1	0.09731561
	GO:BP	GO:0032509	endosome transport via multivesicular body sorting pathway	VTA1	0.09611090
	GO:BP	GO:0032511	late endosome to vacuole transport via multivesicular body sorting pathway	VTA1	0.07903927
	GO:BP	GO:0032570	response to progesterone	TGFB2	0.09088807
	GO:BP	GO:0032787	monocarboxylic acid metabolic process	ALDOB,KYNU,HEXA	0.09088807
	GO:BP	GO:0032872	regulation of stress-activated MAPK cascade	TGFB2	0.09611090
	GO:BP	GO:0032874	positive regulation of stress-activated MAPK cascade	TGFB2	0.08932564
	GO:BP	GO:0032906	transforming growth factor beta2 production	TGFB2	0.08932564
	GO:BP	GO:0032909	regulation of transforming growth factor beta2 production	TGFB2	0.08932564
	GO:BP	GO:0033273	response to vitamin	KYNU	0.09088807
	GO:BP	GO:0033554	cellular response to stress	MUTYH,TGFB2,FTO	0.09765588
	GO:BP	GO:0033627	cell adhesion mediated by integrin	TGFB2	0.08932564
	GO:BP	GO:0033628	regulation of cell adhesion mediated by integrin	TGFB2	0.07903927
	GO:BP	GO:0033630	positive regulation of cell adhesion mediated by integrin	TGFB2	0.07903927
	GO:BP	GO:0034341	response to type II interferon	KYNU	0.09611090
	GO:BP	GO:0034354	'de novo' NAD biosynthetic process from tryptophan	KYNU	0.09088807
	GO:BP	GO:0034472	snRNA 3'-end processing	TOE1	0.09611090
	GO:BP	GO:0034516	response to vitamin B6	KYNU	0.07903927
	GO:BP	GO:0034627	'de novo' NAD biosynthetic process	KYNU	0.09088807
	GO:BP	GO:0035051	cardiocyte differentiation	TGFB2	0.09611090
	GO:BP	GO:0035513	oxidative RNA demethylation	FTO	0.08932564
	GO:BP	GO:0035552	oxidative single-stranded DNA demethylation	FTO	0.08932564
	GO:BP	GO:0035553	oxidative single-stranded RNA demethylation	FTO	0.08932564
	GO:BP	GO:0040008	regulation of growth	TGFB2 ,FTO	0.09611090
	GO:BP	GO:0042182	ketone catabolic process	KYNU	0.09731561
	GO:BP	GO:0042245	RNA repair	FTO	0.08932564
	GO:BP	GO:0042634	regulation of hair cycle	TGFB2	0.07903927
	GO:BP	GO:0042637	catagen	TGFB2	0.07903927
	GO:BP	GO:0043062	extracellular structure organization	TGFB2 ,ADAMTS3	0.09088807
	GO:BP	GO:0043420	anthranilate metabolic process	KYNU	0.08932564
	GO:BP	GO:0043436	oxoacid metabolic process	ALDOB,HPDL,KYNU,HEXA	0.09088807
	GO:BP	GO:0043523	regulation of neuron apoptotic process	TGFB2	0.09731561
	GO:BP	GO:0043525	positive regulation of neuron apoptotic process	TGFB2	0.08932564
	GO:BP	GO:0043545	molybdopterin cofactor metabolic process	MOCS1	0.09731561
	GO:BP	GO:0043650	dicarboxylic acid biosynthetic process	KYNU	0.09731561
	GO:BP	GO:0044848	biological phase	TGFB2	0.07903927
	GO:BP	GO:0044851	hair cycle phase	TGFB2	0.07903927
	GO:BP	GO:0045112	integrin biosynthetic process	TGFB2	0.07903927
	GO:BP	GO:0045113	regulation of integrin biosynthetic process	TGFB2	0.07903927
	GO:BP	GO:0045229	external encapsulating structure organization	TGFB2 ,ADAMTS3	0.09088807
	GO:BP	GO:0045324	late endosome to vacuole transport	VTA1	0.09088807
	GO:BP	GO:0045726	positive regulation of integrin biosynthetic process	TGFB2	0.07903927
	GO:BP	GO:0045823	positive regulation of heart contraction	TGFB2	0.09611090
	GO:BP	GO:0046373	L-arabinose metabolic process	OTOGL	0.08932564
	GO:BP	GO:0046395	carboxylic acid catabolic process	KYNU,HEXA	0.09731561
	GO:BP	GO:0046479	glycosphingolipid catabolic process	HEXA	0.09611090
	GO:BP	GO:0046496	nicotinamide nucleotide metabolic process	ALDOB,KYNU	0.09611090
	GO:BP	GO:0046514	ceramide catabolic process	HEXA	0.09731561
	GO:BP	GO:0046874	quinolinate metabolic process	KYNU	0.09088807
	GO:BP	GO:0048566	embryonic digestive tract development	TGFB2	0.09611090
	GO:BP	GO:0048589	developmental growth	TGFB2 ,FTO	0.09611090
	GO:BP	GO:0048818	positive regulation of hair follicle maturation	TGFB2	0.07903927
	GO:BP	GO:0048819	regulation of hair follicle maturation	TGFB2	0.07903927
	GO:BP	GO:0048820	hair follicle maturation	TGFB2	0.07903927
	GO:BP	GO:0050655	dermatan sulfate proteoglycan metabolic process	HEXA	0.07903927
	GO:BP	GO:0050714	positive regulation of protein secretion	TGFB2	0.09731561
	GO:BP	GO:0050884	neuromuscular process controlling posture	HEXA	0.07903927
	GO:BP	GO:0050885	neuromuscular process controlling balance	HEXA	0.09611090
	GO:BP	GO:0051189	prosthetic group metabolic process	MOCS1	0.09731561
	GO:BP	GO:0051403	stress-activated MAPK cascade	TGFB2	0.09611090
	GO:BP	GO:0051794	regulation of timing of catagen	TGFB2	0.07903927
	GO:BP	GO:0051795	positive regulation of timing of catagen	TGFB2	0.07903927
	GO:BP	GO:0051797	regulation of hair follicle development	TGFB2	0.07903927
	GO:BP	GO:0051798	positive regulation of hair follicle development	TGFB2	0.07903927
	GO:BP	GO:0051890	regulation of cardioblast differentiation	TGFB2	0.07903927
	GO:BP	GO:0051891	positive regulation of cardioblast differentiation	TGFB2	0.07903927
	GO:BP	GO:0055017	cardiac muscle tissue growth	TGFB2	0.09088807
	GO:BP	GO:0060038	cardiac muscle cell proliferation	TGFB2	0.09088807
	GO:BP	GO:0060317	cardiac epithelial to mesenchymal transition	TGFB2	0.08932564
	GO:BP	GO:0060395	SMAD protein signal transduction	TGFB2 ,HEXA	0.07903927
	GO:BP	GO:0060419	heart growth	TGFB2	0.09088807
	GO:BP	GO:0061082	myeloid leukocyte cytokine production	TGFB2	0.09731561
	GO:BP	GO:0070304	positive regulation of stress-activated protein kinase signaling cascade	TGFB2	0.09088807
	GO:BP	GO:0070989	oxidative demethylation	FTO	0.08932564
	GO:BP	GO:0071604	transforming growth factor beta production	TGFB2	0.09088807
	GO:BP	GO:0071634	regulation of transforming growth factor beta production	TGFB2	0.08932564
	GO:BP	GO:0072524	pyridine-containing compound metabolic process	ALDOB,KYNU	0.09731561
	GO:BP	GO:0090659	walking behavior	HEXA	0.09611090
	GO:BP	GO:0097052	L-kynurenine metabolic process	KYNU	0.08932564
	GO:BP	GO:0097053	L-kynurenine catabolic process	KYNU	0.08932564
	GO:BP	GO:0170044	non-proteinogenic amino acid catabolic process	KYNU	0.09611090
	GO:BP	GO:1901564	organonitrogen compound metabolic process	MOCS1,TESK2,KHDRBS3,CWC27,CARS2 ,ALDOB,TUSC3,HPDL,KYNU,,ADAMTS3,CPEB3,DPP8,HEXA,PRKG2,TMPRSS7,CNPPD1 ,STK16	0.08932564
	GO:BP	GO:1903524	positive regulation of blood circulation	TGFB2	0.09611090
	GO:BP	GO:1905207	regulation of cardiocyte differentiation	TGFB2	0.08932564
	GO:BP	GO:1905209	positive regulation of cardiocyte differentiation	TGFB2	0.08932564
	GO:BP	GO:2000736	regulation of stem cell differentiation	TGFB2	0.09088807
	GO:BP	GO:2000738	positive regulation of stem cell differentiation	TGFB2	0.07903927
	GO:CC	GO:0005737	cytoplasm	VTA1,TOE1,MRPL50,TUSC3,KYNU,RAB3GAP1,UCP1,FTO,HEXA,ABCB6 ,TUBA4A,LOC101116286,SPATA16	0.09187738
	GO:CC	GO:0005766	primary lysosome	HEXA	0.06561107
	GO:CC	GO:0019008	molybdopterin synthase complex	MOCS1	0.06561107
	GO:CC	GO:0033162	melanosome membrane	ABCB6	0.06561107
	GO:CC	GO:0042582	azurophil granule	HEXA	0.06561107
	GO:CC	GO:0045009	chitosome	ABCB6	0.06561107
	GO:CC	GO:0090741	pigment granule membrane	ABCB6	0.06561107
	GO:CC	GO:1905379	beta-N-acetylhexosaminidase complex	HEXA	0.06561107
	GO:MF	GO:0000700	mismatch base pair DNA N-glycosylase activity	MUTYH	0.07274285
	GO:MF	GO:0000701	purine-specific mismatch base pair DNA N-glycosylase activity	MUTYH	0.05654722
	GO:MF	GO:0003726	double-stranded RNA adenosine deaminase activity	ADAR	0.06585137
	GO:MF	GO:0003824	catalytic activity	MOCS1,MUTYH,TOE1,TESK2,ADAR,CWC27,CARS2 ,RAB3C,ALDOB,,HPDL,KYNU,,ADAMTS3,OTOGL,FTO,DPP8,HEXA,PRKG2,TMPRSS7,ABCB6 ,GLB1L ,STK16,TUBA4A,LOC101116286,PYGL	0.07274285
	GO:MF	GO:0003868	4-hydroxyphenylpyruvate dioxygenase activity	HPDL	0.06585137
	GO:MF	GO:0004332	fructose-bisphosphate aldolase activity	ALDOB	0.07274285
	GO:MF	GO:0004553	hydrolase activity, hydrolyzing O-glycosyl compounds	OTOGL,HEXA,GLB1L	0.06415325
	GO:MF	GO:0004563	beta-N-acetylhexosaminidase activity	HEXA	0.08075259
	GO:MF	GO:0004565	beta-galactosidase activity	GLB1L	0.08732262
	GO:MF	GO:0004645	1,4-alpha-oligoglucan phosphorylase activity	PYGL	0.07274285
	GO:MF	GO:0004690	cyclic nucleotide-dependent protein kinase activity	PRKG2	0.08075259
	GO:MF	GO:0004692	cGMP-dependent protein kinase activity	PRKG2	0.06585137
	GO:MF	GO:0004817	cysteine-tRNA ligase activity	CARS2	0.05654722
	GO:MF	GO:0005114	type II transforming growth factor beta receptor binding	TGFB2	0.07274285
	GO:MF	GO:0005200	structural constituent of cytoskeleton	TUBA4A,LOC101116286	0.06415325
	GO:MF	GO:0008184	glycogen phosphorylase activity	PYGL	0.07274285
	GO:MF	GO:0015925	galactosidase activity	GLB1L	0.08732262
	GO:MF	GO:0016286	small conductance calcium-activated potassium channel activity	KCNN3	0.08075259
	GO:MF	GO:0016787	hydrolase activity	MUTYH,TOE1,ADAR,RAB3C,,KYNU,,ADAMTS3,OTOGL,DPP8,HEXA,TMPRSS7,ABCB6 ,GLB1L ,TUBA4A,LOC101116286	0.05654722
	GO:MF	GO:0016798	hydrolase activity, acting on glycosyl bonds	MUTYH,OTOGL,HEXA,GLB1L	0.05654722
	GO:MF	GO:0016822	hydrolase activity, acting on acid carbon-carbon bonds	KYNU	0.06585137
	GO:MF	GO:0016823	hydrolase activity, acting on acid carbon-carbon bonds, in ketonic substances	KYNU	0.06585137
	GO:MF	GO:0016830	carbon-carbon lyase activity	MOCS1,ALDOB	0.07170098
	GO:MF	GO:0030170	pyridoxal phosphate binding	KYNU,PYGL	0.07794993
	GO:MF	GO:0030429	kynureninase activity	KYNU	0.05654722
	GO:MF	GO:0033218	amide binding	TGFB2 ,	0.07081195
	GO:MF	GO:0034714	type III transforming growth factor beta receptor binding	TGFB2	0.06585137
	GO:MF	GO:0035514	DNA demethylase activity	FTO	0.05654722
	GO:MF	GO:0035515	oxidative RNA demethylase activity	FTO	0.06585137
	GO:MF	GO:0035516	broad specificity oxidative DNA demethylase activity	FTO	0.05654722
	GO:MF	GO:0043168	anion binding	MOCS1,TESK2,CARS2 ,RAB3C,KYNU,,,PRKG2,ABCB6 ,STK16,TUBA4A,LOC101116286,PYGL	0.07794993
	GO:MF	GO:0046556	alpha-L-arabinofuranosidase activity	OTOGL	0.06585137
	GO:MF	GO:0051213	dioxygenase activity	HPDL,FTO	0.08732262
	GO:MF	GO:0051536	iron-sulfur cluster binding	MOCS1,MUTYH	0.08699674
	GO:MF	GO:0051539	4 iron, 4 sulfur cluster binding	MOCS1,MUTYH	0.05654722
	GO:MF	GO:0051540	metal cluster binding	MOCS1,MUTYH	0.08699674
	GO:MF	GO:0061798	GTP 3',8'-cyclase activity	MOCS1	0.05654722
	GO:MF	GO:0061799	cyclic pyranopterin monophosphate synthase activity	MOCS1	0.05654722
	GO:MF	GO:0061981	3-hydroxykynureninase activity	KYNU	0.05654722
	GO:MF	GO:0070279	vitamin B6 binding	KYNU,PYGL	0.07794993
	GO:MF	GO:0102148	N-acetyl-beta-D-galactosaminidase activity	HEXA	0.07274285
	GO:MF	GO:0102250	linear malto-oligosaccharide phosphorylase activity	PYGL	0.05654722
	GO:MF	GO:0102499	SHG alpha-glucan phosphorylase activity	PYGL	0.05654722
	GO:MF	GO:1901363	heterocyclic compound binding	MOCS1,TESK2,CARS2 ,RAB3C,KYNU,,,PRKG2,ABCB6 ,STK16,TUBA4A,LOC101116286,PYGL	0.08237121
	GO:MF	GO:1990931	mRNA N6-methyladenosine dioxygenase activity	FTO	0.05654722

## Sheet: GO_enrich_Tajima
	Category	ID	Term	Gene_name	FDR
Belclare	GO:CC	GO:0030054	cell junction	UTRN,GRIA4,LOC101108995,GJC2,CLSTN1,GABRA5,CHRNA4,MYO1E	0.03026655
	GO:CC	GO:0045211	postsynaptic membrane	UTRN,GRIA4,CLSTN1,GABRA5,CHRNA4	0.00789470
	GO:CC	GO:0097060	synaptic membrane	UTRN,GRIA4,CLSTN1,GABRA5,CHRNA4	0.00789470
	GO:CC	GO:0098794	postsynapse	UTRN,GRIA4,CLSTN1,GABRA5,CHRNA4	0.01372524
Charollais	GO:MF	GO:0001664	G protein-coupled receptor binding	LOC101114285,LOC101114535,LOC101111035,LOC101111303	0.06522845
	GO:MF	GO:0003688	DNA replication origin binding	MCM5	0.07353021
	GO:MF	GO:0004122	cystathionine beta-synthase activity	CBS	0.07353021
	GO:MF	GO:0004748	ribonucleoside-diphosphate reductase activity, thioredoxin disulfide as acceptor	RRM1	0.07353021
	GO:MF	GO:0004876	complement component C3a receptor activity	C3AR1	0.07353021
	GO:MF	GO:0005125	cytokine activity	LOC101114285,LOC101114535,NAMPT,LOC101111035,LOC101111303	0.03227562
	GO:MF	GO:0008009	chemokine activity	LOC101114285,LOC101114535,LOC101111035,LOC101111303	0.02693455
	GO:MF	GO:0008569	minus-end-directed microtubule motor activity	DNAH3,DNHD1	0.07353021
	GO:MF	GO:0015186	L-glutamine transmembrane transporter activity	SLC38A6	0.07353021
	GO:MF	GO:0030545	signaling receptor regulator activity	LOC101114285,LOC101114535,NAMPT,LOC101111035,LOC101111303,NPFF	0.07353021
	GO:MF	GO:0030546	signaling receptor activator activity	LOC101114285,LOC101114535,NAMPT,LOC101111035,LOC101111303,NPFF	0.07353021
	GO:MF	GO:0042379	chemokine receptor binding	LOC101114285,LOC101114535,LOC101111035,LOC101111303	0.02693455
	GO:MF	GO:0045505	dynein intermediate chain binding	DNAH3,DNHD1	0.07353021
	GO:MF	GO:0047280	nicotinamide phosphoribosyltransferase activity	NAMPT	0.07353021
	GO:MF	GO:0048018	receptor ligand activity	LOC101114285,LOC101114535,NAMPT,LOC101111035,LOC101111303,NPFF	0.07353021
	GO:MF	GO:0051959	dynein light intermediate chain binding	DNAH3,DNHD1	0.07353021
	GO:MF	GO:0052906	tRNA (guanine(37)-N1)-methyltransferase activity	TRMT5	0.07353021
	GO:MF	GO:0061731	ribonucleoside-diphosphate reductase activity	RRM1	0.07353021
	GO:MF	GO:0086080	protein binding involved in heterotypic cell-cell adhesion	GLDN	0.07353021
	GO:MF	GO:0140677	molecular function activator activity	CHN1,PSME4,LOC101114285,LOC101114535,NAMPT,LOC101111035,LOC101111303,NPFF,MNAT1	0.05069339
Suffolk	GO:MF	GO:0004525	ribonuclease III activity	DROSHA ,DICER1	0.05364022
	GO:MF	GO:0032296	double-stranded RNA-specific ribonuclease activity	DROSHA ,DICER1	0.05364022
Texel	GO:MF	GO:0003923	GPI-anchor transamidase activity	PIGK	0.09905843
	GO:MF	GO:0004310	farnesyl-diphosphate farnesyltransferase activity	FDFT1	0.09905843
	GO:MF	GO:0004699	diacylglycerol-dependent, calcium-independent serine/threonine kinase activity	PRKCE	0.09905843
	GO:MF	GO:0004953	icosanoid receptor activity	ENSOARG00000012024,ENSOARG00000020714	0.09905843
	GO:MF	GO:0004954	prostanoid receptor activity	ENSOARG00000012024,ENSOARG00000020714	0.06743071
	GO:MF	GO:0004955	prostaglandin receptor activity	ENSOARG00000012024,ENSOARG00000020714	0.06743071
	GO:MF	GO:0004956	prostaglandin D receptor activity	ENSOARG00000020714	0.09905843
	GO:MF	GO:0008609	alkylglycerone-phosphate synthase activity	AGPS	0.09905843
	GO:MF	GO:0017134	fibroblast growth factor binding	CEP57	0.09905843
	GO:MF	GO:0018738	S-formylglutathione hydrolase activity	ESD	0.09905843
	GO:MF	GO:0030246	carbohydrate binding	EGLN3 ,SELL,SELE,P3H2	0.09905843
	GO:MF	GO:0031418	L-ascorbic acid binding	EGLN3 ,P3H2	0.09905843
	GO:MF	GO:0051996	squalene synthase activity	FDFT1	0.09905843
	GO:MF	GO:0140789	histone phosphatase activity	EYA1	0.09905843
	GO:MF	GO:0140793	histone H2AXY142 phosphatase activity	EYA1	0.09905843

## Sheet: KEEG_enrich
Tajima's D
	Category	ID	Term	Gene_name	FDR
Charollais	KEGG	KEGG:04061	Viral protein interaction with cytokine and cytokine receptor	LOC101114285,LOC101114535,LOC101111035,LOC101111303	0.05003824
	KEGG	KEGG:04620	Toll-like receptor signaling pathway	LOC101114285,LOC101114535,LOC101111035,LOC101111303	0.05434723
	KEGG	KEGG:05323	Rheumatoid arthritis	LOC101114535,LOC101111035,LOC101111303,ATP6V1C2	0.05003824
Texel	KEGG	KEGG:04932	Non-alcoholic fatty liver disease	MAP3K5,LOC101111101,LEPR,NFKB1,ADIPOR1,ADIPOQ	0.04668962
	KEGG	KEGG:05410	Hypertrophic cardiomyopathy	SGCD ,ITGA7,CACNA2D3,ITGA4,TTN	0.04668962
	KEGG	KEGG:05414	Dilated cardiomyopathy	SGCD ,ITGA7,CACNA2D3,ITGA4,TTN	0.04668962
IHS
Vendeen	KEGG	KEGG:00513	Various types of N-glycan biosynthesis	TUSC3,MGAT4D,HEXA	0.03232139
	KEGG	KEGG:04540	Gap junction	PRKG2,TUBA4A,LOC101116286	0.09659132
